# Supplementary material for: Cortical glia in SOD1(G93A) mice are subtly affected by ALS-like pathology
Source: Sci Rep. 2023 Apr 21;13:6538. doi: 10.1038/s41598-023-33608-y (PMC10121704; doi:10.1038/s41598-023-33608-y)
Supplement: Supplementary file 2 — Supplementary Information 2. [file 41598_2023_33608_MOESM2_ESM.xlsx]

## Sheet: Astrocytes
	p_val	avg_log2FC	pct.1	pct.2	p_val_adj	cluster	gene
Rora	0	1.67809	1	0.978	0	1	Rora
Msi2	0	1.5758	1	0.971	0	1	Msi2
Npas3	0	1.46695	1	0.984	0	1	Npas3
Ntm	0	1.46217	1	0.994	0	1	Ntm
Pcdh9	1.13978e-304	1.62136	1	0.982	5.30842e-300	1	Pcdh9
Cadm2	2.4103e-301	1.35479	1	0.992	1.12257e-296	1	Cadm2
Frmd4a	7.121e-280	1.49635	1	0.977	3.31653e-275	1	Frmd4a
Ptprt	2.41425e-250	1.65383	0.987	0.864	1.12441e-245	1	Ptprt
B3galt1	9.46797e-241	1.31582	0.997	0.951	4.40961e-236	1	B3galt1
Auts2	1.3951e-234	1.40278	0.996	0.898	6.49754e-230	1	Auts2
Adgrb3	5.99489e-234	1.40387	0.994	0.939	2.79206e-229	1	Adgrb3
Mdga2	1.45277e-229	1.39714	0.999	0.961	6.76613e-225	1	Mdga2
Nlgn1	4.47522e-225	1.34141	0.994	0.954	2.08429e-220	1	Nlgn1
Magi2	2.41962e-214	1.25848	0.993	0.944	1.12691e-209	1	Magi2
Gpc6	3.88243e-207	1.37165	0.987	0.888	1.8082e-202	1	Gpc6
Pbx1	2.03771e-205	1.30256	0.991	0.926	9.49043e-201	1	Pbx1
Negr1	1.91611e-202	1.36569	0.99	0.87	8.92411e-198	1	Negr1
Farp1	3.77202e-198	1.32366	0.982	0.867	1.75678e-193	1	Farp1
Plcb1	3.921e-197	1.4648	0.993	0.926	1.82617e-192	1	Plcb1
Grid2	1.51346e-191	1.3181	0.987	0.917	7.04879e-187	1	Grid2
Kirrel3	1.53521e-186	1.42394	0.988	0.902	7.15011e-182	1	Kirrel3
Adgrl3	2.6577e-186	1.23019	0.985	0.907	1.2378e-181	1	Adgrl3
Rgs7	1.45396e-185	1.39151	0.975	0.867	6.77165e-181	1	Rgs7
Zeb1	1.25615e-182	1.27369	0.972	0.811	5.85037e-178	1	Zeb1
Nwd1	2.2399e-182	1.36713	0.92	0.644	1.04321e-177	1	Nwd1
Sox6	1.97015e-176	1.30442	0.944	0.75	9.1758e-172	1	Sox6
Pcdh7	4.07062e-175	1.25858	0.984	0.903	1.89585e-170	1	Pcdh7
Nckap5	3.01969e-172	1.35487	0.953	0.771	1.40639e-167	1	Nckap5
Grm3	5.97112e-172	1.12993	0.997	0.973	2.78099e-167	1	Grm3
Trpm3	1.21939e-157	1.36774	0.984	0.944	5.67918e-153	1	Trpm3
Lincpint	1.00694e-146	1.32067	0.835	0.511	4.68974e-142	1	Lincpint
Hdac8	3.56156e-137	1.12315	0.944	0.82	1.65876e-132	1	Hdac8
Mapk10	1.12414e-135	1.20297	0.898	0.709	5.23555e-131	1	Mapk10
Dab1	2.33053e-134	1.22956	0.928	0.733	1.08542e-129	1	Dab1
Kalrn	5.30733e-130	1.2013	0.861	0.587	2.47183e-125	1	Kalrn
Rgs6	2.05399e-129	1.35561	0.918	0.737	9.56627e-125	1	Rgs6
Luzp21	5.35365e-129	0.996155	0.999	0.995	2.49341e-124	1	Luzp2
Zfpm2	2.72599e-123	1.27831	0.852	0.625	1.2696e-118	1	Zfpm2
Kcnma1	8.22509e-123	1.37367	0.811	0.53	3.83075e-118	1	Kcnma1
Lrrc4c	2.2784e-120	1.24438	0.93	0.839	1.06114e-115	1	Lrrc4c
Park2	1.92098e-118	1.31144	0.826	0.555	8.94675e-114	1	Park2
Fmnl2	9.45204e-118	1.17377	0.876	0.679	4.40219e-113	1	Fmnl2
Nol4	4.62214e-113	1.14942	0.851	0.601	2.15271e-108	1	Nol4
Grid1	4.97451e-113	1.2676	0.775	0.502	2.31683e-108	1	Grid1
Fbxl17	1.62196e-112	1.15099	0.833	0.583	7.55411e-108	1	Fbxl17
Nr3c2	1.67371e-109	1.16013	0.811	0.55	7.79513e-105	1	Nr3c2
Cpeb4	1.23709e-106	1.02917	0.936	0.835	5.76164e-102	1	Cpeb4
Camk1d	5.71008e-106	1.18059	0.871	0.676	2.65941e-101	1	Camk1d
Glis3	3.99818e-105	1.30197	0.762	0.486	1.86211e-100	1	Glis3
Lama2	2.26426e-103	1.05373	0.904	0.757	1.05456e-98	1	Lama2
Akt3	1.59209e-98	1.09154	0.785	0.522	7.41501e-94	1	Akt3
Ctnna2	3.17788e-98	1.43844	0.842	0.648	1.48007e-93	1	Ctnna2
Ext1	2.46331e-95	1.14722	0.756	0.49	1.14726e-90	1	Ext1
Ppp2r2b	2.47313e-95	0.953309	0.943	0.851	1.15184e-90	1	Ppp2r2b
Pard3b	2.12035e-94	1.10188	0.81	0.574	9.87533e-90	1	Pard3b
Astn2	5.59547e-94	1.22694	0.816	0.603	2.60604e-89	1	Astn2
Klf12	1.07927e-93	1.1566	0.765	0.501	5.0266e-89	1	Klf12
Setbp1	4.73986e-93	1.15581	0.759	0.5	2.20754e-88	1	Setbp1
Tox	6.44159e-93	1.12867	0.842	0.669	3.0001e-88	1	Tox
Znrf3	1.27037e-91	1.06443	0.836	0.655	5.91664e-87	1	Znrf3
Ephb1	8.16111e-91	1.19666	0.725	0.448	3.80096e-86	1	Ephb1
Xylt1	1.6549e-90	1.02912	0.83	0.622	7.70754e-86	1	Xylt1
Tjp11	6.98052e-90	0.885206	0.946	0.845	3.25111e-85	1	Tjp1
Wwc1	7.71136e-90	1.07623	0.811	0.61	3.59149e-85	1	Wwc1
Tmem164	1.94806e-89	1.1422	0.794	0.572	9.07289e-85	1	Tmem164
Sema6d	1.46049e-87	1.04504	0.865	0.706	6.80211e-83	1	Sema6d
Utrn	8.53053e-86	1.04493	0.735	0.468	3.97301e-81	1	Utrn
Cdh20	1.68924e-85	1.0265	0.874	0.758	7.86748e-81	1	Cdh20
Pard3	6.41848e-85	0.998397	0.712	0.435	2.98934e-80	1	Pard3
Pde7b1	1.3295e-83	1.07458	0.861	0.684	6.19201e-79	1	Pde7b
Bcas3	5.00299e-82	1.12035	0.732	0.48	2.33009e-77	1	Bcas3
Adcy2	4.52065e-80	0.938819	0.857	0.691	2.10545e-75	1	Adcy2
Efr3b	4.3568e-79	1.03764	0.737	0.495	2.02913e-74	1	Efr3b
Ccdc85a	1.19522e-76	1.19629	0.725	0.481	5.56663e-72	1	Ccdc85a
Rbfox2	2.03251e-76	1.00097	0.588	0.299	9.4662e-72	1	Rbfox2
Fat3	1.08338e-74	1.10195	0.759	0.552	5.04573e-70	1	Fat3
Magi1	1.22615e-74	1.04182	0.754	0.537	5.71068e-70	1	Magi1
Plcb4	1.49159e-72	0.973755	0.696	0.451	6.94695e-68	1	Plcb4
Large	1.87235e-72	0.941381	0.694	0.442	8.72028e-68	1	Large
Gria21	1.00542e-71	0.708077	0.966	0.908	4.68266e-67	1	Gria2
Garem	1.68769e-71	0.971311	0.789	0.58	7.86025e-67	1	Garem
Nebl	5.08054e-69	0.873919	0.902	0.804	2.36621e-64	1	Nebl
Dip2c	1.55742e-67	0.987602	0.667	0.438	7.25354e-63	1	Dip2c
Macrod2	2.99424e-66	1.0844	0.807	0.659	1.39454e-61	1	Macrod2
Grip1	7.98539e-66	1.25182	0.713	0.511	3.71911e-61	1	Grip1
Grik2	3.32295e-65	1.07687	0.678	0.469	1.54763e-60	1	Grik2
Phka1	4.57616e-65	0.863713	0.861	0.707	2.1313e-60	1	Phka1
Lrp1b	5.80148e-65	1.27238	0.806	0.674	2.70198e-60	1	Lrp1b
Ghr	3.85872e-64	0.964387	0.798	0.655	1.79716e-59	1	Ghr
Akap6	4.64666e-64	0.958043	0.787	0.617	2.16414e-59	1	Akap6
Dlgap1	1.17346e-63	0.747536	0.927	0.848	5.46526e-59	1	Dlgap1
Fars2	6.53691e-63	0.959208	0.789	0.648	3.0445e-58	1	Fars2
Hivep2	1.34076e-62	0.9889	0.721	0.519	6.24443e-58	1	Hivep2
Zswim6	5.20081e-62	1.04114	0.77	0.594	2.42223e-57	1	Zswim6
Gm26843	2.18971e-61	0.920475	0.773	0.6	1.01984e-56	1	Gm26843
Nhsl1	2.30562e-61	0.882679	0.754	0.559	1.07382e-56	1	Nhsl1
Ablim1	3.9976e-61	0.930644	0.592	0.357	1.86184e-56	1	Ablim1
Tmtc2	2.36709e-60	0.950587	0.762	0.585	1.10245e-55	1	Tmtc2
Arhgef4	4.02557e-60	0.860409	0.712	0.494	1.87487e-55	1	Arhgef4
Rmst	9.27108e-60	0.884254	0.895	0.821	4.31791e-55	1	Rmst
Diap2	1.3317e-58	0.937095	0.694	0.491	6.20228e-54	1	Diap2
Plcl1	1.65217e-58	1.06691	0.659	0.458	7.69482e-54	1	Plcl1
Scaper	4.82091e-58	0.872061	0.618	0.377	2.24529e-53	1	Scaper
Lama3	8.97733e-58	1.07105	0.58	0.34	4.1811e-53	1	Lama3
Kcnq3	9.38693e-58	1.44804	0.69	0.527	4.37187e-53	1	Kcnq3
Tbc1d5	1.52954e-56	0.895879	0.632	0.414	7.1237e-52	1	Tbc1d5
Pde4d	1.70422e-55	0.914737	0.785	0.638	7.93722e-51	1	Pde4d
Wwox	3.76476e-55	1.08754	0.684	0.486	1.7534e-50	1	Wwox
Mllt3	5.21318e-55	0.88637	0.643	0.431	2.42799e-50	1	Mllt3
Gm20732	5.72755e-55	0.831666	0.491	0.247	2.66755e-50	1	Gm20732
Vav3	2.71921e-54	0.898143	0.738	0.561	1.26645e-49	1	Vav3
Fgf13	3.48727e-54	1.16445	0.675	0.497	1.62416e-49	1	Fgf13
Il1rapl1	3.49555e-54	1.2221	0.693	0.526	1.62802e-49	1	Il1rapl1
Gm973	9.59607e-54	0.870967	0.675	0.483	4.46927e-49	1	Gm973
Adam23	2.04365e-53	1.05209	0.582	0.373	9.51809e-49	1	Adam23
Adcy9	2.76659e-53	0.825487	0.428	0.202	1.28851e-48	1	Adcy9
Fgf14	5.10309e-53	1.25153	0.665	0.49	2.37671e-48	1	Fgf14
Egfr	9.96581e-53	0.811733	0.776	0.66	4.64148e-48	1	Egfr
Ppp1r9a	2.86301e-52	0.924215	0.635	0.417	1.33342e-47	1	Ppp1r9a
Igf1r	5.73305e-51	0.946996	0.582	0.365	2.67011e-46	1	Igf1r
Taco1	1.77007e-50	0.778093	0.285	0.098	8.24394e-46	1	Taco1
Ncam21	3.61618e-50	1.04506	0.727	0.58	1.6842e-45	1	Ncam2
Rcan2	6.82157e-50	0.933167	0.595	0.386	3.17708e-45	1	Rcan2
Arhgap32	8.28928e-50	0.787154	0.592	0.375	3.86065e-45	1	Arhgap32
Ston2	1.06064e-49	0.868375	0.615	0.399	4.93984e-45	1	Ston2
Sorbs1	3.28669e-49	0.787872	0.614	0.388	1.53074e-44	1	Sorbs1
Tenm3	5.22344e-49	0.969643	0.776	0.677	2.43276e-44	1	Tenm3
Atrnl1	7.90008e-47	0.771999	0.45	0.231	3.67938e-42	1	Atrnl1
Asic2	6.11263e-46	0.932592	0.605	0.414	2.8469e-41	1	Asic2
Lypd6	8.45202e-45	0.820179	0.68	0.515	3.93644e-40	1	Lypd6
Dgki	1.15754e-44	0.874795	0.393	0.188	5.39111e-40	1	Dgki
Cntn1	3.06378e-44	0.971109	0.68	0.531	1.42693e-39	1	Cntn1
Kcnd21	6.64674e-44	1.31222	0.639	0.48	3.09565e-39	1	Kcnd2
Npas2	7.37099e-44	0.833447	0.696	0.524	3.43296e-39	1	Npas2
Btbd9	1.30509e-43	0.862302	0.496	0.29	6.07832e-39	1	Btbd9
Ptchd4	2.03534e-43	0.964104	0.673	0.523	9.47939e-39	1	Ptchd4
Alcam	3.98402e-43	0.755449	0.785	0.667	1.85552e-38	1	Alcam
Brinp3	1.62534e-42	0.890726	0.722	0.596	7.56987e-38	1	Brinp3
Eya1	4.80328e-42	0.772987	0.61	0.431	2.23708e-37	1	Eya1
Dcc	1.37529e-41	1.34762	0.661	0.534	6.40529e-37	1	Dcc
Neat1	2.55891e-41	0.941162	0.617	0.451	1.19179e-36	1	Neat1
Atxn1	4.61946e-41	0.83361	0.582	0.394	2.15147e-36	1	Atxn1
Mgat5	5.91413e-41	0.881691	0.654	0.485	2.75445e-36	1	Mgat5
Pde10a	3.78553e-39	1.44828	0.649	0.513	1.76307e-34	1	Pde10a
Cecr2	4.23827e-39	0.769157	0.522	0.324	1.97393e-34	1	Cecr2
Cdk19	4.6145e-39	0.8804	0.636	0.495	2.14916e-34	1	Cdk19
Robo1	2.54406e-38	0.84038	0.469	0.276	1.18487e-33	1	Robo1
Vps13b	1.24146e-37	0.687615	0.554	0.366	5.78199e-33	1	Vps13b
Ankrd6	9.82261e-37	0.793127	0.496	0.308	4.57478e-32	1	Ankrd6
Dach1	1.70174e-36	1.0361	0.421	0.244	7.9257e-32	1	Dach1
Smyd3	2.26425e-36	0.81813	0.481	0.296	1.05455e-31	1	Smyd3
Pclo	2.58942e-36	0.724286	0.45	0.263	1.206e-31	1	Pclo
Cdh4	2.88282e-36	0.779322	0.496	0.306	1.34264e-31	1	Cdh4
Zbtb16	8.14211e-36	0.627507	0.272	0.112	3.79211e-31	1	Zbtb16
St6galnac5	9.02758e-36	0.856854	0.779	0.684	4.20451e-31	1	St6galnac5
Peak1	1.26367e-35	0.770294	0.531	0.35	5.88543e-31	1	Peak1
Fhit	1.50767e-34	1.03393	0.547	0.392	7.02183e-30	1	Fhit
Gfra1	1.71566e-34	0.76208	0.512	0.338	7.99051e-30	1	Gfra1
Mitf	2.93266e-34	0.723133	0.455	0.271	1.36586e-29	1	Mitf
2210408F21Rik	5.55886e-34	0.800074	0.575	0.433	2.58899e-29	1	2210408F21Rik
Rims2	6.48673e-34	0.708872	0.531	0.353	3.02113e-29	1	Rims2
Rbms3	1.19234e-33	0.890112	0.358	0.187	5.5532e-29	1	Rbms3
Gabbr2	2.09992e-33	0.716182	0.74	0.624	9.78018e-29	1	Gabbr2
Kcnq1ot1	3.87497e-33	0.695309	0.447	0.266	1.80473e-28	1	Kcnq1ot1
Bcl2	8.36361e-33	0.764906	0.637	0.504	3.89527e-28	1	Bcl2
Tmem178b	7.44945e-32	0.781519	0.487	0.317	3.46951e-27	1	Tmem178b
Meis1	8.1487e-32	0.646406	0.351	0.183	3.79518e-27	1	Meis1
Samd4	1.01084e-31	0.71319	0.411	0.236	4.70788e-27	1	Samd4
Sgcd	1.26968e-30	0.976139	0.297	0.141	5.9134e-26	1	Sgcd
Arfgef2	1.36978e-30	0.602676	0.389	0.219	6.37961e-26	1	Arfgef2
Gm23935	1.61244e-30	0.710632	0.737	0.627	7.50979e-26	1	Gm23935
Ube2e2	1.84938e-30	0.79263	0.611	0.493	8.6133e-26	1	Ube2e2
Zfp462	1.90183e-30	0.738441	0.446	0.278	8.85758e-26	1	Zfp462
Phactr2	1.41663e-29	0.632605	0.367	0.202	6.59783e-25	1	Phactr2
Palld	1.74233e-29	0.744855	0.532	0.371	8.11472e-25	1	Palld
Eda	2.82532e-29	0.893963	0.475	0.316	1.31586e-24	1	Eda
Ptprd	6.5324e-29	0.676413	0.642	0.511	3.0424e-24	1	Ptprd
Lhfp	1.10135e-28	0.776899	0.551	0.408	5.12943e-24	1	Lhfp
Ptprj	6.59032e-28	0.790403	0.42	0.261	3.06938e-23	1	Ptprj
Galnt18	1.61522e-26	0.800716	0.421	0.27	7.52273e-22	1	Galnt18
Hs2st1	2.21355e-26	0.670167	0.592	0.455	1.03094e-21	1	Hs2st1
Prickle2	2.38777e-26	0.705001	0.373	0.222	1.11208e-21	1	Prickle2
Ssh2	3.42058e-26	0.599604	0.345	0.195	1.5931e-21	1	Ssh2
Shisa9	2.54343e-25	0.801306	0.444	0.297	1.18458e-20	1	Shisa9
Enox1	3.21732e-25	0.586698	0.326	0.179	1.49843e-20	1	Enox1
Robo2	8.68776e-25	0.887401	0.475	0.344	4.04624e-20	1	Robo2
Naaladl2	9.73436e-25	0.852951	0.463	0.328	4.53368e-20	1	Naaladl2
Gm26917	1.0861e-24	0.735366	0.673	0.553	5.05842e-20	1	Gm26917
Unc13c1	1.38727e-24	0.894566	0.526	0.391	6.46106e-20	1	Unc13c
Prkca	2.8219e-24	0.621375	0.442	0.291	1.31427e-19	1	Prkca
Unc79	3.60331e-24	0.564359	0.275	0.137	1.67821e-19	1	Unc79
Pcdh11x	6.15599e-24	0.79447	0.496	0.354	2.86709e-19	1	Pcdh11x
Lcorl	6.60683e-24	0.671299	0.45	0.309	3.07706e-19	1	Lcorl
9530026P05Rik	6.71635e-24	0.755718	0.243	0.117	3.12807e-19	1	9530026P05Rik
Sugct	9.89225e-24	0.781743	0.401	0.26	4.60722e-19	1	Sugct
Hdac9	1.14198e-23	0.635006	0.33	0.191	5.31867e-19	1	Hdac9
Fry	1.1886e-23	0.799761	0.636	0.534	5.53578e-19	1	Fry
Wdpcp	1.89158e-23	0.603881	0.342	0.199	8.80984e-19	1	Wdpcp
Otud7a	3.13253e-23	0.780277	0.507	0.376	1.45894e-18	1	Otud7a
Ptch1	1.12189e-22	0.580901	0.697	0.609	5.22511e-18	1	Ptch1
Slc24a3	3.4499e-22	0.636817	0.383	0.241	1.60676e-17	1	Slc24a3
Tmcc3	1.56106e-21	0.634251	0.566	0.455	7.27047e-17	1	Tmcc3
Rbms1	1.6652e-21	0.647118	0.468	0.336	7.75551e-17	1	Rbms1
Gmds	1.97807e-21	0.66676	0.408	0.276	9.21266e-17	1	Gmds
Arl15	2.23854e-21	0.658667	0.436	0.299	1.04258e-16	1	Arl15
Mid1	6.47612e-21	0.598524	0.418	0.281	3.01619e-16	1	Mid1
Fkbp5	7.35692e-21	0.572491	0.162	0.064	3.42641e-16	1	Fkbp5
Lyrm4	7.35839e-21	0.696662	0.596	0.5	3.4271e-16	1	Lyrm4
9430041J12Rik	1.25123e-20	0.602073	0.528	0.41	5.82748e-16	1	9430041J12Rik
Mmp16	1.76919e-20	0.535027	0.228	0.112	8.23982e-16	1	Mmp16
Cables1	3.82555e-20	0.6686	0.513	0.413	1.78171e-15	1	Cables1
Ranbp17	4.73234e-20	0.504481	0.232	0.117	2.20404e-15	1	Ranbp17
Ltbp1	5.0988e-20	0.573849	0.43	0.3	2.37472e-15	1	Ltbp1
2210408I21Rik	1.0851e-19	0.773192	0.383	0.261	5.05375e-15	1	2210408I21Rik
Dok6	2.01867e-19	0.614975	0.278	0.158	9.40177e-15	1	Dok6
Camkmt	2.72433e-19	0.618173	0.401	0.275	1.26883e-14	1	Camkmt
1700112E06Rik	3.52523e-19	0.863896	0.307	0.185	1.64184e-14	1	1700112E06Rik
Ccser1	4.70754e-19	0.568552	0.26	0.142	2.19249e-14	1	Ccser1
Mast2	8.93138e-19	0.523691	0.33	0.204	4.1597e-14	1	Mast2
Plxna4	9.19548e-19	0.445897	0.205	0.097	4.2827e-14	1	Plxna4
Apba1	1.02266e-18	0.556899	0.298	0.176	4.76295e-14	1	Apba1
Sh3rf1	4.23955e-18	0.561537	0.329	0.208	1.97453e-13	1	Sh3rf1
Cdh19	5.51656e-18	0.56216	0.633	0.567	2.56928e-13	1	Cdh19
Srgap1	8.38227e-18	0.618255	0.447	0.325	3.90396e-13	1	Srgap1
March3	8.80962e-18	0.546693	0.284	0.165	4.10299e-13	1	March3
Ppm1e	9.39794e-18	0.573968	0.332	0.212	4.377e-13	1	Ppm1e
Wipf1	4.12608e-17	0.529887	0.276	0.162	1.92168e-12	1	Wipf1
2610035D17Rik	7.42211e-17	0.648661	0.404	0.293	3.45677e-12	1	2610035D17Rik
Lars2	1.29273e-16	0.548793	0.469	0.345	6.02077e-12	1	Lars2
Synpo2	1.37674e-16	0.501289	0.27	0.159	6.41202e-12	1	Synpo2
Gabra2	1.5394e-16	0.651313	0.614	0.549	7.1696e-12	1	Gabra2
Pam	1.75563e-16	0.575625	0.36	0.245	8.17666e-12	1	Pam
Zc3h12b	2.23204e-16	0.481563	0.368	0.245	1.03955e-11	1	Zc3h12b
Grin2b	2.81109e-16	0.60199	0.443	0.339	1.30924e-11	1	Grin2b
Ldlrad4	4.05031e-16	0.476137	0.251	0.143	1.88639e-11	1	Ldlrad4
Ranbp3l	5.13926e-16	0.550952	0.553	0.457	2.39356e-11	1	Ranbp3l
Dpyd	9.27465e-16	0.577875	0.263	0.156	4.31957e-11	1	Dpyd
Enox2	1.06897e-15	0.58984	0.31	0.197	4.97864e-11	1	Enox2
Ispd	1.32452e-15	0.487681	0.246	0.14	6.16882e-11	1	Ispd
Sobp	2.37536e-15	0.460279	0.25	0.145	1.1063e-10	1	Sobp
Sik2	4.37946e-15	0.406652	0.272	0.161	2.03969e-10	1	Sik2
Tenm4	5.20862e-15	0.403639	0.171	0.082	2.42586e-10	1	Tenm4
Eml6	7.07643e-15	0.619226	0.433	0.335	3.29578e-10	1	Eml6
Plch1	1.33239e-14	0.450037	0.221	0.123	6.20546e-10	1	Plch1
Plxdc2	2.24713e-14	0.574036	0.368	0.268	1.04658e-09	1	Plxdc2
Adra1a	3.46969e-14	0.488885	0.313	0.204	1.61597e-09	1	Adra1a
Nrxn3	5.04325e-14	0.852022	0.316	0.217	2.34884e-09	1	Nrxn3
Gab2	5.50554e-14	0.498103	0.297	0.193	2.56415e-09	1	Gab2
Kcnh5	6.02752e-14	0.323864	0.142	0.064	2.80726e-09	1	Kcnh5
Dnm3	7.8233e-14	0.482351	0.295	0.192	3.64362e-09	1	Dnm3
Adamts9	8.61628e-14	0.447409	0.203	0.112	4.01295e-09	1	Adamts9
Aff3	9.98243e-14	0.36232	0.175	0.089	4.64922e-09	1	Aff3
Nxn	1.02598e-13	0.547181	0.56	0.488	4.77841e-09	1	Nxn
Egfem1	1.50362e-13	0.723898	0.205	0.115	7.00298e-09	1	Egfem1
Rbm20	2.19331e-13	0.415147	0.251	0.154	1.02151e-08	1	Rbm20
Esrrg	2.47589e-13	0.650567	0.31	0.214	1.15312e-08	1	Esrrg
Efna5	3.04213e-13	0.608599	0.187	0.1	1.41684e-08	1	Efna5
Pik3r3	5.3242e-13	0.451365	0.345	0.242	2.4797e-08	1	Pik3r3
Frem1	5.6475e-13	0.400253	0.208	0.116	2.63027e-08	1	Frem1
Fam163a	8.39158e-13	0.532068	0.421	0.331	3.90829e-08	1	Fam163a
Rbfox1	9.30057e-13	0.728267	0.126	0.057	4.33165e-08	1	Rbfox1
Fgf12	1.02167e-12	0.528698	0.301	0.207	4.75832e-08	1	Fgf12
Gabrg3	1.05834e-12	0.653068	0.219	0.129	4.92911e-08	1	Gabrg3
Fggy	2.14948e-12	0.506521	0.352	0.259	1.0011e-07	1	Fggy
Cep128	3.14255e-12	0.641156	0.338	0.242	1.46361e-07	1	Cep128
Plce1	4.00447e-12	0.389923	0.231	0.141	1.86504e-07	1	Plce1
A830019P07Rik	5.67405e-12	0.502953	0.307	0.211	2.64263e-07	1	A830019P07Rik
Ror1	6.28808e-12	0.316342	0.121	0.055	2.92861e-07	1	Ror1
Arhgef28	6.56887e-12	0.358101	0.17	0.09	3.05938e-07	1	Arhgef28
Bmper	7.43865e-12	0.339329	0.142	0.07	3.46448e-07	1	Bmper
Tiam2	1.29535e-11	0.445052	0.26	0.168	6.03296e-07	1	Tiam2
6030443J06Rik	3.30619e-11	0.436618	0.224	0.138	1.53983e-06	1	6030443J06Rik
Gtdc1	3.50345e-11	0.444973	0.254	0.165	1.6317e-06	1	Gtdc1
Dlg2	7.50551e-11	0.575812	0.177	0.101	3.49562e-06	1	Dlg2
Zswim5	8.12123e-11	0.452444	0.249	0.161	3.78238e-06	1	Zswim5
Gulp1	1.01823e-10	0.484222	0.475	0.405	4.74231e-06	1	Gulp1
Cacna1d	1.44137e-10	0.450504	0.368	0.277	6.71306e-06	1	Cacna1d
Cdh13	1.55118e-10	0.386804	0.133	0.067	7.22445e-06	1	Cdh13
A730081D07Rik	2.32204e-10	0.278999	0.114	0.054	1.08147e-05	1	A730081D07Rik
Cacna2d1	7.06002e-10	0.331613	0.146	0.079	3.28814e-05	1	Cacna2d1
Syn2	7.94624e-10	0.439798	0.535	0.486	3.70088e-05	1	Syn2
Slc25a21	8.3516e-10	0.513595	0.251	0.169	3.88967e-05	1	Slc25a21
BC052040	1.03817e-09	0.414714	0.2	0.125	4.83516e-05	1	BC052040
Pde3a	1.29764e-09	0.30309	0.104	0.049	6.04363e-05	1	Pde3a
Sp4	1.54917e-09	0.423226	0.227	0.149	7.21512e-05	1	Sp4
Immp2l	1.83396e-09	0.625745	0.276	0.202	8.54148e-05	1	Immp2l
Nox1	2.07434e-09	0.273846	0.113	0.055	9.66101e-05	1	Nox1
Chrna7	2.4293e-09	0.284808	0.118	0.06	0.000113142	1	Chrna7
Prr16	2.51235e-09	0.482991	0.193	0.121	0.00011701	1	Prr16
Nr6a1	2.91328e-09	0.410278	0.266	0.185	0.000135683	1	Nr6a1
Spon1	4.58664e-09	0.433497	0.349	0.275	0.000213618	1	Spon1
Gm13483	4.76471e-09	0.376764	0.218	0.141	0.000221911	1	Gm13483
Pdgfc	6.93158e-09	0.456362	0.253	0.18	0.000322831	1	Pdgfc
Mpped2	8.70033e-09	0.455298	0.447	0.372	0.000405209	1	Mpped2
Sntb1	1.21412e-08	0.252107	0.115	0.06	0.000565463	1	Sntb1
Ntrk3	1.25183e-08	0.406181	0.234	0.16	0.000583028	1	Ntrk3
1110019D14Rik	2.00941e-08	0.390487	0.288	0.213	0.000935863	1	1110019D14Rik
Slco1b2	3.02883e-08	0.372884	0.165	0.101	0.00141065	1	Slco1b2
Oxr1	3.70423e-08	0.473028	0.465	0.406	0.00172521	1	Oxr1
Pacrg	5.33918e-08	0.595625	0.431	0.388	0.00248667	1	Pacrg
Sox2ot	5.56824e-08	0.420193	0.588	0.556	0.00259335	1	Sox2ot
Unc5c	1.03833e-07	0.634836	0.253	0.188	0.0048359	1	Unc5c
Uty	1.19967e-07	0.464231	0.342	0.281	0.00558733	1	Uty
Samd12	1.21606e-07	0.333524	0.118	0.065	0.00566368	1	Samd12
Gm16168	1.45379e-07	0.378748	0.186	0.122	0.0067709	1	Gm16168
Thsd7a	2.67396e-07	0.288546	0.13	0.076	0.0124537	1	Thsd7a
Sema5b	3.53334e-07	0.27402	0.123	0.07	0.0164562	1	Sema5b
Hmgcll1	4.70816e-07	0.309599	0.155	0.097	0.0219278	1	Hmgcll1
Arid5b	5.17202e-07	0.381385	0.213	0.149	0.0240882	1	Arid5b
Zfhx3	7.23665e-07	0.250643	0.14	0.085	0.033704	1	Zfhx3
Cep112	7.29414e-07	0.26359	0.13	0.077	0.0339717	1	Cep112
Slc35f1	8.42601e-07	0.50272	0.212	0.153	0.0392433	1	Slc35f1
Stxbp6	8.76281e-07	0.404754	0.466	0.43	0.0408119	1	Stxbp6
Tpk1	1.07382e-06	0.361339	0.165	0.109	0.0500121	1	Tpk1
Gria1	1.74067e-06	0.519855	0.173	0.117	0.0810701	1	Gria1
Kcnk10	1.83327e-06	0.299363	0.197	0.137	0.0853828	1	Kcnk10
Agmo	1.98271e-06	0.51798	0.469	0.442	0.0923428	1	Agmo
Pdzrn3	2.06345e-06	0.367771	0.13	0.08	0.0961033	1	Pdzrn3
Nrg1	2.38426e-06	0.287471	0.101	0.057	0.111045	1	Nrg1
Upp2	2.54234e-06	0.394197	0.285	0.226	0.118407	1	Upp2
Cped1	2.70999e-06	0.28664	0.189	0.129	0.126215	1	Cped1
Gm43477	2.90019e-06	0.332236	0.211	0.151	0.135074	1	Gm43477
Agbl4	3.23134e-06	0.39309	0.145	0.094	0.150497	1	Agbl4
Angpt1	3.32913e-06	0.345742	0.151	0.097	0.155051	1	Angpt1
Gm37679	3.54937e-06	0.367341	0.203	0.148	0.165308	1	Gm37679
Actr3b	4.92752e-06	0.430934	0.405	0.36	0.229494	1	Actr3b
Pdgfd	5.24456e-06	0.373735	0.13	0.081	0.24426	1	Pdgfd
Prickle1	6.47731e-06	0.368956	0.211	0.154	0.301674	1	Prickle1
Gm10125	6.73826e-06	0.313585	0.209	0.151	0.313828	1	Gm10125
Gm12239	8.75149e-06	0.764506	0.27	0.224	0.407592	1	Gm12239
Mgat4c1	1.09657e-05	0.593917	0.427	0.391	0.510716	1	Mgat4c
Ccdc171	1.7234e-05	0.310751	0.171	0.121	0.802654	1	Ccdc171
Gm9750	1.75007e-05	0.343276	0.167	0.116	0.815079	1	Gm9750
Chl1	2.43108e-05	0.267193	0.164	0.113	1	1	Chl1
Grin3a	2.51871e-05	0.343906	0.19	0.137	1	1	Grin3a
Ccnd3	2.98279e-05	0.520479	0.395	0.366	1	1	Ccnd3
Fbxl7	3.57453e-05	0.2608	0.108	0.067	1	1	Fbxl7
Pdzph1	4.30497e-05	0.401291	0.389	0.352	1	1	Pdzph1
4930544I03Rik	6.51307e-05	0.327127	0.164	0.117	1	1	4930544I03Rik
Gm4876	8.45523e-05	0.286171	0.259	0.207	1	1	Gm4876
Epha5	0.000111831	0.390456	0.367	0.324	1	1	Epha5
Fam65b	0.000122175	0.338978	0.265	0.218	1	1	Fam65b
Nav3	0.000138909	0.629218	0.227	0.184	1	1	Nav3
Csmd1	0.000165094	0.548627	0.187	0.143	1	1	Csmd1
Elavl3	0.000252403	0.261033	0.192	0.145	1	1	Elavl3
Lef1	0.000311556	0.294045	0.19	0.148	1	1	Lef1
Grm5	0.000334929	0.394988	0.136	0.097	1	1	Grm5
Nkain2	0.000464687	0.296848	0.31	0.271	1	1	Nkain2
Hs3st3a1	0.000465707	0.266966	0.113	0.077	1	1	Hs3st3a1
Shroom3	0.000976046	0.288782	0.173	0.134	1	1	Shroom3
Atg10	0.00118485	0.289287	0.196	0.159	1	1	Atg10
Nkx2-2os	0.00127625	0.282387	0.132	0.097	1	1	Nkx2-2os
Arhgap31	0.00127687	0.293641	0.288	0.25	1	1	Arhgap31
Lgi1	0.00209233	0.333522	0.499	0.499	1	1	Lgi1
Gm29514	0.00252018	0.326424	0.276	0.248	1	1	Gm29514
Inpp4b	0.00341184	0.256211	0.101	0.072	1	1	Inpp4b
Lrrc8c	0.00374768	0.331876	0.406	0.393	1	1	Lrrc8c
Rgs7bp	0.00490558	0.37838	0.382	0.37	1	1	Rgs7bp
Mir6236	0.00717285	0.749168	0.427	0.42	1	1	Mir6236
Gm20417	2.19e-135	0.893388	0.7	0.384	1.01997e-130	2	Gm20417
Gm37376	1.31898e-97	0.741165	0.623	0.35	6.143e-93	2	Gm37376
Gria2	1.71049e-82	0.460993	0.972	0.871	7.96642e-78	2	Gria2
Luzp2	4.75277e-75	0.266208	0.999	0.993	2.21356e-70	2	Luzp2
Tjp1	1.13532e-40	0.267102	0.924	0.807	5.28765e-36	2	Tjp1
Pde7b	6.58967e-40	0.250673	0.808	0.629	3.06907e-35	2	Pde7b
Ncam2	4.61041e-35	0.282284	0.698	0.522	2.14725e-30	2	Ncam2
Kcnd2	7.00374e-32	0.254028	0.595	0.428	3.26192e-27	2	Kcnd2
Mgat4c	1.8538e-24	0.362793	0.472	0.337	8.63391e-20	2	Mgat4c
C030005K06Rik	4.98158e-22	0.312868	0.433	0.298	2.32012e-17	2	C030005K06Rik
Unc13c	8.88187e-21	0.261215	0.483	0.351	4.13664e-16	2	Unc13c
Cst3	0	1.22954	1	0.951	0	3	Cst3
Mt1	0	1.14321	1	0.948	0	3	Mt1
Ckb	0	1.09319	0.999	0.964	0	3	Ckb
Cd81	0	1.08479	0.995	0.855	0	3	Cd81
Mt3	0	1.07934	1	0.954	0	3	Mt3
Aldoc	0	1.04415	1	0.939	0	3	Aldoc
Clu	9.36791e-300	0.966166	0.998	0.923	4.36301e-295	3	Clu
Fth1	1.35601e-292	0.93254	0.999	0.892	6.31547e-288	3	Fth1
Dbi	3.34396e-284	0.956262	0.996	0.869	1.55741e-279	3	Dbi
Gstm5	5.57787e-273	0.933338	0.993	0.832	2.59784e-268	3	Gstm5
Gapdh	5.62702e-272	1.00503	0.973	0.775	2.62073e-267	3	Gapdh
Ubc	2.26257e-240	0.928448	0.983	0.818	1.05377e-235	3	Ubc
Itm2b	9.53816e-239	0.914721	0.984	0.836	4.4423e-234	3	Itm2b
Mt2	2.60457e-232	0.893591	0.99	0.845	1.21305e-227	3	Mt2
Actb	2.70076e-211	0.86441	0.991	0.86	1.25785e-206	3	Actb
Nkain4	4.48364e-206	0.911451	0.937	0.706	2.08821e-201	3	Nkain4
Bsg	6.58829e-206	1.01032	0.926	0.716	3.06843e-201	3	Bsg
Id2	1.91843e-179	0.764372	0.988	0.855	8.93487e-175	3	Id2
Tubb2b	3.23349e-167	0.79629	0.946	0.742	1.50597e-162	3	Tubb2b
Hspa8	4.04754e-166	0.904055	0.889	0.671	1.8851e-161	3	Hspa8
Fabp5	3.75962e-161	0.843245	0.934	0.724	1.75101e-156	3	Fabp5
Btbd17	6.2604e-161	0.756002	0.97	0.836	2.91572e-156	3	Btbd17
Tubb2a	1.71062e-159	0.798315	0.939	0.743	7.96703e-155	3	Tubb2a
Mfge8	1.07112e-150	0.666035	0.993	0.926	4.98866e-146	3	Mfge8
Tsc22d3	2.90249e-128	1.19702	0.835	0.671	1.3518e-123	3	Tsc22d3
Thrsp	1.57373e-121	0.832389	0.88	0.695	7.32947e-117	3	Thrsp
AW047730	3.59357e-111	0.702713	0.895	0.71	1.67367e-106	3	AW047730
Cml1	6.5676e-109	0.739746	0.841	0.645	3.05879e-104	3	Cml1
Lcat	5.24047e-100	0.726818	0.761	0.549	2.4407e-95	3	Lcat
Ptn	4.40456e-93	0.491697	0.998	0.977	2.05138e-88	3	Ptn
Rhob	5.6192e-90	0.71539	0.709	0.504	2.61709e-85	3	Rhob
Fjx1	2.33692e-88	0.586055	0.948	0.806	1.0884e-83	3	Fjx1
Hopx	3.62355e-84	0.733361	0.78	0.576	1.68763e-79	3	Hopx
Ldha	4.6439e-81	0.68961	0.69	0.504	2.16285e-76	3	Ldha
Tuba1a	3.23949e-77	0.644249	0.643	0.443	1.50876e-72	3	Tuba1a
Id3	6.62799e-73	1.26157	0.694	0.514	3.08692e-68	3	Id3
Tmsb4x	3.00312e-67	0.834506	0.716	0.53	1.39868e-62	3	Tmsb4x
Cd9	3.07256e-67	0.659698	0.57	0.381	1.43101e-62	3	Cd9
Rbp1	1.27591e-64	0.559586	0.554	0.349	5.94243e-60	3	Rbp1
Ramp2	1.63815e-56	0.560067	0.405	0.227	7.62952e-52	3	Ramp2
Smim3	1.24497e-55	0.574186	0.608	0.443	5.7983e-51	3	Smim3
Gadd45g	1.858e-55	0.634874	0.535	0.363	8.65344e-51	3	Gadd45g
Gm11627	4.28868e-51	0.524584	0.497	0.323	1.99741e-46	3	Gm11627
Sult1a1	3.32421e-50	0.482867	0.315	0.155	1.54822e-45	3	Sult1a1
Sparc	7.84385e-50	0.617799	0.472	0.304	3.6532e-45	3	Sparc
Cryab	2.28006e-48	0.509623	0.601	0.433	1.06191e-43	3	Cryab
S100a6	6.3008e-47	0.508183	0.468	0.302	2.93454e-42	3	S100a6
Cdkn1a	3.81913e-40	0.542307	0.193	0.075	1.77872e-35	3	Cdkn1a
Dbp	4.54638e-40	0.493406	0.475	0.326	2.11743e-35	3	Dbp
Rn7sk	7.83552e-38	0.67773	0.517	0.381	3.64931e-33	3	Rn7sk
Nupr1	8.32047e-37	0.558031	0.562	0.426	3.87518e-32	3	Nupr1
G0s2	2.56636e-36	0.438015	0.465	0.312	1.19526e-31	3	G0s2
Id1	1.48438e-35	0.66818	0.319	0.19	6.91336e-31	3	Id1
Cebpd	4.90298e-33	0.398237	0.27	0.147	2.28351e-28	3	Cebpd
Vim	1.66794e-31	0.434438	0.211	0.102	7.76826e-27	3	Vim
Hsp90aa1	2.11995e-31	0.427048	0.459	0.332	9.87348e-27	3	Hsp90aa1
Ifi27	9.16033e-30	0.43087	0.45	0.327	4.26633e-25	3	Ifi27
Gm28153	1.93616e-29	0.546283	0.459	0.336	9.01746e-25	3	Gm28153
Fabp7	7.16477e-29	0.441078	0.791	0.668	3.33692e-24	3	Fabp7
Rasl11a	8.25877e-28	0.359309	0.217	0.113	3.84644e-23	3	Rasl11a
Hes1	1.6416e-24	0.452604	0.574	0.467	7.64558e-20	3	Hes1
Olig1	2.92761e-24	0.425031	0.453	0.349	1.3635e-19	3	Olig1
Igfbp2	1.39239e-23	0.565562	0.689	0.645	6.48492e-19	3	Igfbp2
Rarres2	2.63543e-21	0.35642	0.26	0.164	1.22743e-16	3	Rarres2
D030047H15Rik	6.64989e-19	0.305501	0.565	0.475	3.09712e-14	3	D030047H15Rik
Rn18s-rs5	1.6643e-18	0.322647	0.817	0.763	7.7513e-14	3	Rn18s-rs5
Hes5	1.76001e-17	0.50965	0.621	0.539	8.19705e-13	3	Hes5
Spry2	4.48373e-17	0.292314	0.752	0.675	2.08825e-12	3	Spry2
Prelp	1.3864e-15	0.290427	0.294	0.208	6.45704e-11	3	Prelp
Jun	6.10262e-15	0.284245	0.466	0.381	2.84223e-10	3	Jun
Agt	1.87358e-14	0.289607	0.24	0.162	8.72601e-10	3	Agt
Gm14964	2.31437e-11	0.313116	0.397	0.329	1.0779e-06	3	Gm14964
Hexb	7.17174e-10	0.292263	0.396	0.333	3.34017e-05	3	Hexb
Olig2	7.70595e-10	0.330844	0.321	0.264	3.58897e-05	3	Olig2
Nnat	6.48457e-06	0.259089	0.242	0.198	0.302012	3	Nnat

## Sheet: Microglia
	p_val	avg_log2FC	pct.1	pct.2	p_val_adj	cluster	gene
Slc8a1	0	0.923732	0.975	0.898	0	1	Slc8a1
Nav2	0	0.916797	0.98	0.911	0	1	Nav2
Ldlrad4	0	0.904064	0.952	0.837	0	1	Ldlrad4
Dock4	0	0.863374	0.977	0.899	0	1	Dock4
Elmo1	0	0.814005	0.986	0.941	0	1	Elmo1
Tanc2	0	0.792388	0.991	0.944	0	1	Tanc2
Plxdc2	0	0.744293	0.993	0.973	0	1	Plxdc2
Maml3	1.52693e-278	0.89556	0.914	0.748	7.11151e-274	1	Maml3
Pde3b	9.51417e-254	0.756358	0.96	0.879	4.43113e-249	1	Pde3b
Mertk	2.62905e-243	0.710125	0.956	0.878	1.22446e-238	1	Mertk
Plcl1	1.5251e-213	0.837001	0.905	0.759	7.103e-209	1	Plcl1
Rreb1	1.45759e-209	0.832358	0.844	0.649	6.78857e-205	1	Rreb1
Slc9a9	3.78748e-209	0.78145	0.903	0.749	1.76398e-204	1	Slc9a9
Mir99ahg	1.10207e-196	0.722863	0.918	0.811	5.13276e-192	1	Mir99ahg
Cx3cr1	3.25723e-188	0.4252	0.998	0.998	1.51702e-183	1	Cx3cr1
Nav3	4.43753e-177	0.753528	0.915	0.806	2.06674e-172	1	Nav3
Csmd3	3.90122e-175	0.791214	0.933	0.881	1.81695e-170	1	Csmd3
Rapgef5	8.87776e-171	0.72094	0.831	0.646	4.13473e-166	1	Rapgef5
4933406I18Rik	2.07519e-169	0.763816	0.857	0.703	9.66497e-165	1	4933406I18Rik
Zeb2	3.32211e-167	0.675677	0.934	0.846	1.54724e-162	1	Zeb2
Gab2	1.18008e-166	0.737081	0.858	0.71	5.49612e-162	1	Gab2
Plcl2	1.374e-164	0.732351	0.838	0.674	6.39928e-160	1	Plcl2
Zswim6	2.8233e-162	0.78186	0.775	0.577	1.31493e-157	1	Zswim6
Tmcc3	2.11249e-161	0.627758	0.939	0.865	9.83873e-157	1	Tmcc3
Inpp4b	3.97404e-158	0.71589	0.862	0.714	1.85087e-153	1	Inpp4b
Snx29	1.51649e-151	0.720667	0.756	0.55	7.06289e-147	1	Snx29
Diap2	4.12082e-147	0.690206	0.857	0.715	1.91923e-142	1	Diap2
Plxna4	2.77796e-144	0.819531	0.659	0.423	1.29381e-139	1	Plxna4
1700112E06Rik	2.44525e-142	0.784986	0.846	0.731	1.13885e-137	1	1700112E06Rik
Chn2	2.36307e-140	0.694911	0.772	0.586	1.10057e-135	1	Chn2
Ubash3b	1.35812e-139	0.7096	0.76	0.563	6.32533e-135	1	Ubash3b
Park2	2.4299e-131	0.791403	0.723	0.525	1.1317e-126	1	Park2
Fchsd2	4.10105e-131	0.65123	0.836	0.691	1.91002e-126	1	Fchsd2
Zbtb20	1.81363e-129	0.676464	0.814	0.667	8.44678e-125	1	Zbtb20
Nfia	4.00465e-129	0.694294	0.804	0.638	1.86513e-124	1	Nfia
Large	3.04313e-127	0.689891	0.742	0.558	1.41731e-122	1	Large
Jmjd1c	4.38444e-124	0.656085	0.774	0.592	2.04201e-119	1	Jmjd1c
Tbc1d5	1.05808e-122	0.642242	0.818	0.681	4.92791e-118	1	Tbc1d5
Dleu2	1.34473e-122	0.642875	0.805	0.638	6.26296e-118	1	Dleu2
Ptprj	1.34342e-120	0.637754	0.83	0.693	6.25684e-116	1	Ptprj
Agmo	8.79384e-120	0.662753	0.834	0.696	4.09564e-115	1	Agmo
Fbxl17	3.51376e-112	0.67091	0.687	0.491	1.6365e-107	1	Fbxl17
Pid1	1.4383e-107	0.714826	0.693	0.517	6.69875e-103	1	Pid1
Magi1	5.52543e-107	0.706258	0.622	0.43	2.57341e-102	1	Magi1
Camk1d	1.19803e-102	0.5548	0.832	0.709	5.57969e-98	1	Camk1d
Ppm1h	1.36606e-101	0.629898	0.659	0.463	6.36231e-97	1	Ppm1h
Ttc28	2.95277e-101	0.621354	0.671	0.479	1.37522e-96	1	Ttc28
Btbd9	3.28646e-101	0.639342	0.647	0.446	1.53064e-96	1	Btbd9
Cacnb2	1.91433e-98	0.730111	0.675	0.509	8.91581e-94	1	Cacnb2
Specc1	4.26769e-95	0.613089	0.692	0.514	1.98763e-90	1	Specc1
Exoc4	2.65649e-93	0.611272	0.701	0.535	1.23723e-88	1	Exoc4
Runx1	2.80937e-92	0.590742	0.766	0.63	1.30843e-87	1	Runx1
Mctp1	2.56851e-88	0.668452	0.669	0.507	1.19626e-83	1	Mctp1
Bank1	6.56631e-88	0.640694	0.608	0.429	3.05819e-83	1	Bank1
Prkca	2.17775e-86	0.56427	0.709	0.543	1.01427e-81	1	Prkca
Ppp1r9a	1.1317e-85	0.561552	0.742	0.593	5.2708e-81	1	Ppp1r9a
Snx24	3.95322e-85	0.584971	0.635	0.451	1.84117e-80	1	Snx24
Phf21a	9.19051e-85	0.612899	0.591	0.416	4.28039e-80	1	Phf21a
Fam172a	3.43659e-84	0.61761	0.659	0.501	1.60056e-79	1	Fam172a
Smyd3	3.48364e-84	0.661739	0.597	0.426	1.62247e-79	1	Smyd3
Arl15	4.1022e-84	0.684389	0.589	0.417	1.91056e-79	1	Arl15
Prkce	5.47951e-84	0.665656	0.51	0.324	2.55203e-79	1	Prkce
Slc24a3	1.78399e-83	0.637661	0.583	0.402	8.30875e-79	1	Slc24a3
P3h2	1.09572e-82	0.626931	0.648	0.48	5.10319e-78	1	P3h2
Hivep3	3.61548e-82	0.586783	0.656	0.484	1.68388e-77	1	Hivep3
Ptprm	3.37583e-80	0.679821	0.54	0.366	1.57226e-75	1	Ptprm
Gtdc1	1.79403e-78	0.617352	0.569	0.394	8.35551e-74	1	Gtdc1
Zeb1	4.35388e-78	0.604061	0.635	0.478	2.02778e-73	1	Zeb1
Atxn1	3.48675e-75	0.623728	0.518	0.339	1.62392e-70	1	Atxn1
Zdhhc14	6.22497e-75	0.579686	0.46	0.282	2.89922e-70	1	Zdhhc14
Exoc6b	4.60795e-73	0.569715	0.488	0.311	2.14611e-68	1	Exoc6b
Vti1a	9.17678e-73	0.607002	0.561	0.401	4.27399e-68	1	Vti1a
Pard3b	1.78787e-71	0.692623	0.529	0.369	8.32683e-67	1	Pard3b
8030442B05Rik	2.2307e-71	0.530769	0.668	0.518	1.03893e-66	1	8030442B05Rik
Tcf12	6.74914e-69	0.583164	0.521	0.353	3.14334e-64	1	Tcf12
Parp8	4.24659e-67	0.58587	0.545	0.383	1.9778e-62	1	Parp8
Prkcb	1.41691e-66	0.523175	0.615	0.456	6.59912e-62	1	Prkcb
Mitf	5.56247e-66	0.553036	0.591	0.434	2.59067e-61	1	Mitf
Rnf180	1.24951e-65	0.532557	0.414	0.247	5.81947e-61	1	Rnf180
Fgf13	1.52686e-64	0.930166	0.539	0.404	7.11119e-60	1	Fgf13
Bach2	1.79816e-64	0.553811	0.491	0.324	8.37475e-60	1	Bach2
Fhit	1.50629e-63	0.722891	0.613	0.496	7.01539e-59	1	Fhit
Ank2	2.3957e-63	0.552288	0.594	0.445	1.11577e-58	1	Ank2
Pitpnc1	4.40781e-62	0.530043	0.61	0.456	2.05289e-57	1	Pitpnc1
Ccnd3	7.89054e-59	0.548523	0.592	0.447	3.67494e-54	1	Ccnd3
Ext1	1.63385e-57	0.585928	0.429	0.278	7.60947e-53	1	Ext1
Gm26542	3.17134e-57	0.546371	0.477	0.325	1.47702e-52	1	Gm26542
Sdk1	9.4967e-57	0.646572	0.338	0.196	4.42299e-52	1	Sdk1
Igf1r	9.62424e-57	0.537928	0.37	0.221	4.48239e-52	1	Igf1r
Oxr1	1.1751e-56	0.548496	0.594	0.455	5.47291e-52	1	Oxr1
Rtn1	4.14121e-56	0.542002	0.553	0.411	1.92873e-51	1	Rtn1
Apba1	4.47462e-56	0.560959	0.501	0.355	2.08401e-51	1	Apba1
Bbs9	6.0385e-56	0.53403	0.587	0.445	2.81237e-51	1	Bbs9
Smg6	4.7624e-54	0.515049	0.469	0.318	2.21804e-49	1	Smg6
Bcas3	2.16418e-52	0.53865	0.434	0.289	1.00794e-47	1	Bcas3
Zfp407	1.5219e-51	0.521368	0.388	0.243	7.08808e-47	1	Zfp407
Mbd5	2.57598e-51	0.531226	0.492	0.351	1.19973e-46	1	Mbd5
Pbx1	5.8338e-49	0.526611	0.359	0.221	2.71703e-44	1	Pbx1
Tmem164	3.21587e-48	0.480797	0.441	0.295	1.49776e-43	1	Tmem164
Tcf20	1.15821e-47	0.479923	0.41	0.267	5.39423e-43	1	Tcf20
Wwox	1.07644e-45	0.624102	0.484	0.356	5.01343e-41	1	Wwox
Lhfpl2	1.3645e-44	0.42952	0.544	0.406	6.35503e-40	1	Lhfpl2
Peli1	5.9426e-44	0.423204	0.587	0.455	2.76771e-39	1	Peli1
Pde4d	6.17047e-44	0.51264	0.508	0.378	2.87384e-39	1	Pde4d
Klf12	6.48134e-44	0.524639	0.392	0.261	3.01862e-39	1	Klf12
Cdk14	1.10743e-43	0.457361	0.402	0.269	5.15774e-39	1	Cdk14
Foxp1	2.20052e-43	0.432153	0.393	0.257	1.02487e-38	1	Foxp1
Pacs1	3.98623e-43	0.469172	0.401	0.27	1.85655e-38	1	Pacs1
Nbea	1.32351e-42	0.518146	0.362	0.237	6.16412e-38	1	Nbea
AW554918	9.06147e-42	0.458121	0.352	0.226	4.22029e-37	1	AW554918
Tmcc1	1.02318e-41	0.47439	0.464	0.335	4.76535e-37	1	Tmcc1
Fry	5.08345e-41	0.420192	0.331	0.207	2.36756e-36	1	Fry
Sik2	5.77091e-41	0.42302	0.386	0.256	2.68774e-36	1	Sik2
Peak1	1.26106e-39	0.420726	0.399	0.271	5.87324e-35	1	Peak1
Fat3	1.68336e-39	0.600495	0.381	0.264	7.8401e-35	1	Fat3
9930021J03Rik	6.86465e-39	0.420808	0.385	0.259	3.19714e-34	1	9930021J03Rik
Dip2c	7.20747e-39	0.444656	0.383	0.259	3.35681e-34	1	Dip2c
Immp2l	1.18387e-38	0.681492	0.434	0.326	5.51377e-34	1	Immp2l
Phactr2	1.46133e-38	0.477489	0.373	0.254	6.80599e-34	1	Phactr2
Eml6	3.14344e-38	0.470046	0.339	0.22	1.46403e-33	1	Eml6
Hdac8	3.42656e-38	0.497622	0.36	0.243	1.59588e-33	1	Hdac8
Ppm1l	1.2144e-36	0.485467	0.331	0.218	5.65595e-32	1	Ppm1l
4732471J01Rik	7.44026e-36	0.409962	0.286	0.176	3.46523e-31	1	4732471J01Rik
Dock11	1.12795e-35	0.409455	0.463	0.341	5.25334e-31	1	Dock11
Nrp1	8.30618e-33	0.356573	0.484	0.364	3.86852e-28	1	Nrp1
Mir6236	1.01145e-32	0.495672	0.515	0.41	4.71072e-28	1	Mir6236
Enox2	1.04254e-32	0.452832	0.29	0.186	4.85551e-28	1	Enox2
Dlc1	5.97515e-32	0.508945	0.284	0.184	2.78287e-27	1	Dlc1
Ust	8.01901e-31	0.374485	0.198	0.109	3.73477e-26	1	Ust
Atg10	1.11929e-30	0.427617	0.355	0.249	5.21296e-26	1	Atg10
Cask	1.50723e-30	0.370544	0.5	0.388	7.01978e-26	1	Cask
Tbc1d4	1.52773e-30	0.326411	0.184	0.098	7.11524e-26	1	Tbc1d4
2010111I01Rik	2.40948e-30	0.355088	0.25	0.153	1.12219e-25	1	2010111I01Rik
Dnajc1	3.00319e-30	0.400523	0.48	0.377	1.39871e-25	1	Dnajc1
Fmnl2	3.55807e-30	0.384605	0.308	0.204	1.65714e-25	1	Fmnl2
Lcorl	2.46721e-29	0.393311	0.389	0.283	1.14908e-24	1	Lcorl
Arsb	5.17008e-29	0.362485	0.654	0.565	2.40791e-24	1	Arsb
Cradd	6.83257e-29	0.408744	0.409	0.306	3.1822e-24	1	Cradd
Ssbp2	2.26147e-28	0.389116	0.421	0.316	1.05326e-23	1	Ssbp2
Kcnq1ot1	2.67885e-28	0.415225	0.243	0.153	1.24765e-23	1	Kcnq1ot1
Scmh1	2.87735e-28	0.358851	0.374	0.266	1.3401e-23	1	Scmh1
Kansl1l	2.90376e-28	0.374939	0.403	0.296	1.3524e-23	1	Kansl1l
Gphn	1.22583e-27	0.393873	0.634	0.562	5.70917e-23	1	Gphn
Sik3	1.29136e-27	0.362614	0.312	0.212	6.0144e-23	1	Sik3
Trappc9	5.27159e-27	0.383208	0.323	0.226	2.45519e-22	1	Trappc9
Arhgap31	1.08481e-26	0.374558	0.428	0.325	5.05238e-22	1	Arhgap31
Akt3	2.92417e-26	0.377332	0.196	0.114	1.3619e-21	1	Akt3
Supt3	5.3773e-26	0.376318	0.4	0.301	2.50442e-21	1	Supt3
Kcnma1	2.88986e-25	0.366567	0.262	0.173	1.34592e-20	1	Kcnma1
Nr3c2	3.52306e-25	0.418405	0.277	0.189	1.64083e-20	1	Nr3c2
Ccr5	8.34347e-25	0.273815	0.788	0.72	3.88589e-20	1	Ccr5
Nr6a1	9.68597e-25	0.331635	0.327	0.228	4.51115e-20	1	Nr6a1
Cacna1d	1.25668e-24	0.368561	0.513	0.417	5.85288e-20	1	Cacna1d
Rasal2	2.19224e-24	0.368522	0.309	0.217	1.02102e-19	1	Rasal2
Glis3	7.35204e-24	0.377834	0.239	0.157	3.42414e-19	1	Glis3
Rnf150	9.66482e-24	0.324591	0.218	0.135	4.5013e-19	1	Rnf150
Cmya5	2.72629e-22	0.281291	0.143	0.078	1.26974e-17	1	Cmya5
Hdac9	3.51105e-22	0.273833	0.162	0.092	1.63524e-17	1	Hdac9
Rgs7bp	4.29789e-22	0.357527	0.18	0.109	2.0017e-17	1	Rgs7bp
Atp11c	4.31165e-22	0.354408	0.327	0.239	2.00811e-17	1	Atp11c
Gm26917	1.85503e-21	0.302019	0.582	0.491	8.63961e-17	1	Gm26917
Pvt1	1.07757e-20	0.285286	0.276	0.19	5.01868e-16	1	Pvt1
Xrcc4	1.08307e-20	0.368644	0.305	0.224	5.04428e-16	1	Xrcc4
Cadm1	1.10245e-20	0.286522	0.569	0.489	5.13455e-16	1	Cadm1
E130307A14Rik	1.30535e-20	0.292328	0.217	0.141	6.07952e-16	1	E130307A14Rik
Rabgap1l	1.63927e-20	0.31503	0.23	0.154	7.63474e-16	1	Rabgap1l
Rfx3	4.10173e-20	0.313232	0.294	0.21	1.91034e-15	1	Rfx3
Ehbp1	4.66208e-20	0.286279	0.186	0.117	2.17132e-15	1	Ehbp1
Taf3	6.42955e-20	0.28983	0.22	0.146	2.9945e-15	1	Taf3
Ankrd12	1.96718e-19	0.29424	0.302	0.218	9.16195e-15	1	Ankrd12
Magi3	1.67173e-18	0.257019	0.145	0.085	7.78592e-14	1	Magi3
Mcu	1.88418e-18	0.27739	0.17	0.106	8.7754e-14	1	Mcu
Slc16a7	3.519e-18	0.279992	0.183	0.118	1.63894e-13	1	Slc16a7
Rbfox1	6.28876e-18	0.305861	0.162	0.101	2.92893e-13	1	Rbfox1
Invs	8.36053e-18	0.263768	0.184	0.118	3.89383e-13	1	Invs
Tsix	3.14223e-17	0.250498	0.139	0.082	1.46346e-12	1	Tsix
Zc3h12b	3.37127e-17	0.307068	0.159	0.099	1.57014e-12	1	Zc3h12b
Wdpcp	7.28309e-17	0.275459	0.153	0.095	3.39203e-12	1	Wdpcp
Elp4	9.03609e-17	0.339717	0.234	0.167	4.20847e-12	1	Elp4
Camkmt	1.09961e-16	0.301609	0.179	0.116	5.1213e-12	1	Camkmt
Scaper	4.19016e-16	0.28915	0.324	0.248	1.95153e-11	1	Scaper
Gmds	7.67752e-16	0.332795	0.226	0.16	3.57573e-11	1	Gmds
Pbx3	1.01046e-15	0.398642	0.289	0.222	4.7061e-11	1	Pbx3
Setbp1	1.29391e-15	0.265753	0.14	0.086	6.02628e-11	1	Setbp1
Slc1a3	1.4975e-15	0.26088	0.609	0.533	6.97447e-11	1	Slc1a3
Ncoa1	1.02616e-14	0.261991	0.252	0.184	4.77924e-10	1	Ncoa1
Sncaip	1.14151e-14	0.276006	0.297	0.227	5.31646e-10	1	Sncaip
Arhgap24	2.0223e-14	0.332874	0.235	0.173	9.41867e-10	1	Arhgap24
Yes1	2.41423e-14	0.263915	0.28	0.211	1.1244e-09	1	Yes1
Ahcyl2	3.61812e-14	0.252199	0.24	0.173	1.6851e-09	1	Ahcyl2
A830008E24Rik	4.4412e-14	0.299811	0.457	0.39	2.06844e-09	1	A830008E24Rik
Ppm1e	7.84558e-14	0.288931	0.163	0.11	3.654e-09	1	Ppm1e
Ikzf2	1.16563e-13	0.27772	0.203	0.143	5.42882e-09	1	Ikzf2
2210408I21Rik	1.58279e-10	0.287982	0.187	0.138	7.37167e-06	1	2210408I21Rik
Prkg1	8.70597e-07	0.372383	0.155	0.123	0.0405472	1	Prkg1
C1qb	0	0.539429	1	1	0	2	C1qb
Fau	1.01971e-273	0.612144	0.999	0.981	4.74922e-269	2	Fau
Fth1	8.67964e-236	0.624232	0.999	0.983	4.04246e-231	2	Fth1
Gm3511	5.73716e-112	0.492732	0.914	0.814	2.67203e-107	2	Gm3511
Tpt1	2.10541e-105	0.386608	0.994	0.966	9.80573e-101	2	Tpt1
Actb	2.82454e-103	0.365888	1	0.992	1.3155e-98	2	Actb
Crybb1	1.24442e-97	0.579069	0.901	0.836	5.79576e-93	2	Crybb1
Rn7sk	2.39546e-91	0.549035	0.845	0.71	1.11566e-86	2	Rn7sk
Cd9	1.40702e-89	0.432925	0.98	0.954	6.55308e-85	2	Cd9
Ltc4s	1.65397e-65	0.371399	0.952	0.921	7.70318e-61	2	Ltc4s
Lyz2	2.20587e-45	0.444889	0.561	0.424	1.02736e-40	2	Lyz2
H2-D1	4.59166e-41	0.39647	0.825	0.75	2.13852e-36	2	H2-D1
Mif	3.80887e-40	0.392502	0.502	0.375	1.77394e-35	2	Mif
Bst2	5.71625e-36	0.295594	0.608	0.503	2.66228e-31	2	Bst2
Gm28153	1.87075e-32	0.378441	0.313	0.208	8.71281e-28	2	Gm28153
2410006H16Rik	9.58803e-31	0.349049	0.503	0.391	4.46553e-26	2	2410006H16Rik
Ifi27	1.90103e-28	0.320668	0.498	0.391	8.85386e-24	2	Ifi27
Cd63	2.28175e-24	0.326478	0.717	0.64	1.0627e-19	2	Cd63
Sdf2l1	5.40991e-24	0.310944	0.601	0.521	2.51961e-19	2	Sdf2l1
Tmsb10	1.35152e-22	0.281345	0.425	0.329	6.29455e-18	2	Tmsb10
E330020D12Rik	1.41441e-19	0.260204	0.439	0.349	6.5875e-15	2	E330020D12Rik
Crlf2	1.65043e-18	0.277122	0.282	0.204	7.68669e-14	2	Crlf2
Apoe	0	3.92362	0.989	0.333	0	3	Apoe
Clu	2.55147e-53	0.409015	0.109	0.019	1.18832e-48	3	Clu
Sparcl1	3.80305e-35	0.453381	0.123	0.034	1.77123e-30	3	Sparcl1
Slc1a2	1.52043e-33	1.03415	0.171	0.063	7.08125e-29	3	Slc1a2
Mt3	4.44069e-30	0.825841	0.177	0.07	2.06821e-25	3	Mt3
Cpe	5.83149e-27	0.449668	0.122	0.04	2.71596e-22	3	Cpe
Gm35111	2.62709e-23	0.3953	0.917	0.851	1.22354e-18	3	Gm3511
Fau1	4.51411e-23	0.281771	0.994	0.988	2.1024e-18	3	Fau
Aldoc	3.04094e-20	0.525335	0.134	0.055	1.41629e-15	3	Aldoc
Cd52	6.11924e-18	0.447695	0.689	0.599	2.84997e-13	3	Cd52
Fth11	1.09168e-17	0.253808	0.998	0.989	5.08438e-13	3	Fth1
Atp1a2	1.12985e-17	0.499661	0.154	0.073	5.26218e-13	3	Atp1a2
Cd631	1.8944e-16	0.38215	0.744	0.666	8.82298e-12	3	Cd63
Mt1	9.17864e-15	0.660419	0.555	0.455	4.27486e-10	3	Mt1
Lyz21	1.69022e-12	0.405489	0.571	0.474	7.87201e-08	3	Lyz2
Tmsb101	1.54983e-06	0.287574	0.433	0.364	0.0721818	3	Tmsb10
Ifit3	0	3.47013	0.899	0.015	0	4	Ifit3
Ifit2	0	2.58356	0.696	0.007	0	4	Ifit2
Ifi204	0	2.44127	0.739	0.013	0	4	Ifi204
Slfn5	0	1.97191	0.565	0.008	0	4	Slfn5
Irf7	0	1.91581	0.536	0.009	0	4	Irf7
Mx1	0	1.8813	0.58	0.009	0	4	Mx1
Oasl2	0	1.73316	0.507	0.008	0	4	Oasl2
Zbp1	0	1.72871	0.478	0.004	0	4	Zbp1
Ifit3b	0	1.64963	0.507	0.002	0	4	Ifit3b
Gm4955	0	1.28977	0.377	0.001	0	4	Gm4955
Ifit1	2.64182e-305	1.4732	0.406	0.005	1.2304e-300	4	Ifit1
AI607873	5.151e-292	1.29792	0.29	0.002	2.39903e-287	4	AI607873
Rsad2	1.35143e-271	1.09748	0.246	0.001	6.29413e-267	4	Rsad2
Usp18	3.34069e-266	1.64846	0.551	0.012	1.55589e-261	4	Usp18
Isg15	2.77009e-264	3.10249	0.783	0.029	1.29014e-259	4	Isg15
Pyhin1	2.04651e-202	1.74911	0.58	0.02	9.53141e-198	4	Pyhin1
Iigp1	8.27261e-200	0.890355	0.159	0.001	3.85289e-195	4	Iigp1
Ifitm3	2.27974e-188	3.6699	0.841	0.051	1.06177e-183	4	Ifitm3
Oasl1	8.16644e-179	0.57056	0.13	0	3.80344e-174	4	Oasl1
Rtp4	5.81819e-174	1.99789	0.696	0.035	2.70976e-169	4	Rtp4
Phf11a	1.03106e-131	0.502736	0.145	0.001	4.80207e-127	4	Phf11a
Isg20	3.14674e-127	1.49302	0.406	0.015	1.46556e-122	4	Isg20
Gm4951	4.30906e-121	2.08876	0.638	0.043	2.0069e-116	4	Gm4951
Nlrc5	2.46459e-112	1.04613	0.29	0.009	1.14786e-107	4	Nlrc5
Phf11b	9.1532e-110	2.01039	0.739	0.065	4.26301e-105	4	Phf11b
Gm13822	1.03782e-93	0.457931	0.116	0.001	4.83356e-89	4	Gm13822
Pydc4	2.64684e-91	0.93742	0.188	0.004	1.23274e-86	4	Pydc4
Helz2	1.27156e-88	0.494226	0.13	0.002	5.92215e-84	4	Helz2
Ccl2	2.57605e-88	0.938448	0.232	0.007	1.19977e-83	4	Ccl2
Ly6a	1.17664e-81	1.56621	0.464	0.033	5.48006e-77	4	Ly6a
Xaf1	7.46751e-79	1.772	0.71	0.083	3.47792e-74	4	Xaf1
Sp100	1.40258e-74	1.83471	0.638	0.072	6.53237e-70	4	Sp100
Slfn2	2.31797e-71	1.9325	0.754	0.105	1.07957e-66	4	Slfn2
Rnf213	6.74824e-64	2.15276	0.826	0.148	3.14293e-59	4	Rnf213
Parp14	1.18945e-60	2.54677	0.884	0.198	5.53976e-56	4	Parp14
Ddx60	7.78922e-58	1.66624	0.623	0.084	3.62775e-53	4	Ddx60
Fgl2	3.36513e-53	1.20358	0.261	0.016	1.56728e-48	4	Fgl2
Ccl12	1.6328e-44	4.18762	0.841	0.24	7.60462e-40	4	Ccl12
Bst21	1.2293e-38	2.50702	0.971	0.545	5.72532e-34	4	Bst2
Trim30a	1.25819e-38	2.25277	0.899	0.378	5.85989e-34	4	Trim30a
Ifi27l2a	1.02675e-30	1.64731	0.406	0.064	4.782e-26	4	Ifi27l2a
Gm8995	4.06827e-22	1.55891	0.667	0.219	1.89475e-17	4	Gm8995
Csf1	4.34144e-21	0.468036	0.203	0.024	2.02198e-16	4	Csf1
Lgals3bp	5.71854e-20	1.45477	0.667	0.243	2.66335e-15	4	Lgals3bp
Epsti1	6.66415e-19	1.40495	0.841	0.435	3.10376e-14	4	Epsti1
Fam46a	1.25827e-12	1.01773	0.623	0.262	5.86025e-08	4	Fam46a
Mllt3	2.88318e-10	0.708529	0.29	0.082	1.34281e-05	4	Mllt3
4930599N23Rik	2.46601e-07	0.801945	0.362	0.148	0.0114852	4	4930599N23Rik
Cacnb21	2.80512e-05	0.620317	0.797	0.583	1	4	Cacnb2
H2-D11	0.000281808	0.471499	0.971	0.781	1	4	H2-D1
Jun	0.000911721	0.450494	0.333	0.179	1	4	Jun
Tmcc31	0.00369839	0.393528	0.928	0.899	1	4	Tmcc3
Fmnl21	0.0038775	0.387259	0.406	0.25	1	4	Fmnl2
Lars2	0.00447207	0.43897	0.522	0.371	1	4	Lars2
Mcu1	0.00654608	0.367735	0.246	0.134	1	4	Mcu
Ncoa11	0.00974904	0.291145	0.348	0.214	1	4	Ncoa1

## Sheet: Oligodendrocytes
	p_val	avg_log2FC	pct.1	pct.2	p_val_adj	cluster	gene
Cldn11	0	1.00942	1	0.999	0	1	Cldn11
Mal	0	0.978868	0.998	1	0	1	Mal
Tspan2	1.09255e-290	0.870132	1	0.997	5.08845e-286	1	Tspan2
Itih3	2.92344e-253	1.10809	0.64	0.162	1.36156e-248	1	Itih3
Cntn1	7.72723e-250	1.01298	0.534	0.104	3.59888e-245	1	Cntn1
Slc9a3r2	3.465e-247	0.970318	0.556	0.116	1.61379e-242	1	Slc9a3r2
Gsn	2.76249e-227	1.07939	0.995	0.944	1.2866e-222	1	Gsn
Hmgcs1	3.28835e-226	1.33271	0.939	0.637	1.53152e-221	1	Hmgcs1
Man1a	2.40025e-223	1.15913	0.624	0.178	1.11789e-218	1	Man1a
Igsf8	2.22585e-219	1.13356	0.922	0.574	1.03667e-214	1	Igsf8
Gm13889	2.99916e-218	0.690634	0.457	0.079	1.39683e-213	1	Gm13889
Cd81	8.94399e-190	0.752176	0.999	1	4.16557e-185	1	Cd81
Gamt	3.2525e-178	0.908706	0.974	0.819	1.51482e-173	1	Gamt
Btbd16	3.15473e-177	0.410236	0.329	0.043	1.46929e-172	1	Btbd16
Grb14	1.16024e-172	0.889429	0.993	0.957	5.4037e-168	1	Grb14
Plekha1	6.48059e-169	0.994251	0.933	0.729	3.01827e-164	1	Plekha1
Pdlim2	2.52094e-161	0.8168	0.985	0.86	1.1741e-156	1	Pdlim2
Hist1h1c	3.70608e-160	0.925373	0.558	0.177	1.72607e-155	1	Hist1h1c
Synpr	2.43799e-158	1.12553	0.588	0.208	1.13547e-153	1	Synpr
Marcksl1	1.42434e-156	0.825861	0.698	0.29	6.63371e-152	1	Marcksl1
Thbs3	2.03478e-155	0.515181	0.376	0.074	9.47677e-151	1	Thbs3
Sh3gl3	5.08038e-152	0.819457	0.95	0.767	2.36614e-147	1	Sh3gl3
Tmem163	5.54684e-148	0.818901	0.785	0.39	2.58338e-143	1	Tmem163
Mgll	1.36082e-147	0.520111	0.384	0.082	6.33787e-143	1	Mgll
Cyp51	5.0761e-146	0.862047	0.867	0.547	2.36414e-141	1	Cyp51
Kank1	1.42924e-143	0.460181	0.356	0.07	6.65652e-139	1	Kank1
Nckap5	4.85384e-141	0.74142	0.454	0.127	2.26063e-136	1	Nckap5
Pdxk	6.77075e-137	0.577104	0.579	0.2	3.15341e-132	1	Pdxk
Pcdh9	2.19493e-133	0.602571	1	1	1.02227e-128	1	Pcdh9
Pcdh7	1.57166e-131	0.847556	0.461	0.137	7.31985e-127	1	Pcdh7
Pcyt2	2.38348e-128	0.742744	0.869	0.555	1.11008e-123	1	Pcyt2
Plat	2.56981e-123	0.571801	0.498	0.163	1.19687e-118	1	Plat
Ttyh1	3.01563e-117	0.82227	0.777	0.453	1.4045e-112	1	Ttyh1
Anks1b	3.32163e-115	0.617411	0.984	0.898	1.54701e-110	1	Anks1b
Ctps	1.94706e-114	0.678019	0.401	0.115	9.06824e-110	1	Ctps
Pdzrn3	7.81477e-111	0.276378	0.145	0.009	3.63965e-106	1	Pdzrn3
Phyhipl	7.26916e-109	0.640172	0.964	0.843	3.38554e-104	1	Phyhipl
Hist3h2ba	1.41493e-108	0.622696	0.754	0.384	6.5899e-104	1	Hist3h2ba
Cldn14	1.04096e-103	0.499464	0.497	0.179	4.84815e-99	1	Cldn14
Opalin	2.41778e-103	0.687522	0.979	0.901	1.12606e-98	1	Opalin
Cxcl12	2.01894e-100	0.397966	0.14	0.01	9.40301e-96	1	Cxcl12
Msmo1	3.06344e-98	0.682581	0.921	0.703	1.42677e-93	1	Msmo1
H2afj	5.42039e-96	0.631648	0.982	0.934	2.52449e-91	1	H2afj
Auts2	2.61603e-95	0.626761	0.962	0.775	1.21839e-90	1	Auts2
Arpc1b	2.73364e-95	0.66998	0.777	0.454	1.27316e-90	1	Arpc1b
Tmem141	2.0221e-94	0.791287	0.584	0.274	9.41774e-90	1	Tmem141
Acsl3	1.46843e-92	0.659312	0.88	0.656	6.83904e-88	1	Acsl3
Lpar1	8.70442e-91	0.628044	0.973	0.897	4.054e-86	1	Lpar1
Gm5087	2.3959e-88	0.275087	0.199	0.033	1.11587e-83	1	Gm5087
Ap2a1	3.1424e-86	0.539022	0.929	0.72	1.46354e-81	1	Ap2a1
Shisa8	1.729e-85	0.405066	0.342	0.104	8.05263e-81	1	Shisa8
Slc25a38	7.06879e-83	0.481757	0.495	0.206	3.29222e-78	1	Slc25a38
Hebp1	3.01538e-81	0.594225	0.79	0.5	1.40438e-76	1	Hebp1
Erbb41	1.3764e-78	0.584386	0.99	0.902	6.41045e-74	1	Erbb4
Celf2	9.37881e-78	0.313521	0.375	0.127	4.36809e-73	1	Celf2
Gstp1	1.29704e-77	0.605403	0.86	0.587	6.04083e-73	1	Gstp1
Mgat5	2.74289e-76	0.439228	0.534	0.242	1.27747e-71	1	Mgat5
Ust	9.56563e-75	0.368048	0.429	0.16	4.45509e-70	1	Ust
Cacna2d4	1.849e-73	0.319505	0.305	0.092	8.61155e-69	1	Cacna2d4
Crtac1	5.85363e-72	0.328765	0.276	0.08	2.72627e-67	1	Crtac1
Gfra1	5.01909e-71	0.396934	0.452	0.183	2.33759e-66	1	Gfra1
Tmeff2	7.19041e-70	0.454757	1	0.996	3.34886e-65	1	Tmeff2
Chsy3	1.99193e-66	0.384318	0.289	0.091	9.27721e-62	1	Chsy3
Ubb	8.87584e-65	0.468671	0.989	0.973	4.13383e-60	1	Ubb
Psd3	2.02613e-64	0.507878	0.814	0.551	9.43649e-60	1	Psd3
Nudt4	2.01469e-63	0.473037	0.949	0.813	9.38323e-59	1	Nudt4
Cntn3	1.55197e-62	0.361619	0.414	0.167	7.22813e-58	1	Cntn3
Gm10863	3.61762e-61	0.36895	0.463	0.209	1.68487e-56	1	Gm10863
Prickle1	9.2006e-60	0.630667	0.72	0.493	4.28509e-55	1	Prickle1
Gm204171	7.5869e-57	0.587321	0.716	0.45	3.53352e-52	1	Gm20417
Fabp5	1.08548e-54	0.584182	0.982	0.923	5.0555e-50	1	Fabp5
Padi2	2.72123e-54	0.379204	0.64	0.36	1.26738e-49	1	Padi2
Ablim2	8.47491e-53	0.514315	0.677	0.444	3.9471e-48	1	Ablim2
Poc1a	1.01826e-52	0.38733	0.584	0.312	4.74242e-48	1	Poc1a
Rap2a	1.50821e-52	0.473974	0.66	0.392	7.02436e-48	1	Rap2a
Tcf4	2.13775e-52	0.408113	0.99	0.941	9.95638e-48	1	Tcf4
Ank3	4.73415e-52	0.391912	0.993	0.978	2.20488e-47	1	Ank3
Elovl6	2.50231e-51	0.402929	0.83	0.585	1.16543e-46	1	Elovl6
Epha4	2.92264e-50	0.292319	0.355	0.149	1.36119e-45	1	Epha4
Pak3	5.90142e-44	0.262538	0.387	0.178	2.74853e-39	1	Pak3
Fam214a	5.88995e-42	0.495651	0.486	0.266	2.74319e-37	1	Fam214a
Dab1	1.92664e-41	0.260472	0.328	0.144	8.97312e-37	1	Dab1
Naaladl2	6.36557e-41	0.393022	0.828	0.584	2.9647e-36	1	Naaladl2
Rab33a	9.22584e-38	0.375356	0.552	0.338	4.29684e-33	1	Rab33a
Luzp2	1.09806e-36	0.274608	0.52	0.301	5.1141e-32	1	Luzp2
Cstb	2.69275e-36	0.40477	0.789	0.606	1.25412e-31	1	Cstb
Hs3st1	1.69575e-34	0.382072	0.742	0.545	7.89779e-30	1	Hs3st1
9530059O14Rik	1.68023e-32	0.265077	0.356	0.18	7.8255e-28	1	9530059O14Rik
Slc22a23	3.06436e-31	0.317656	0.75	0.55	1.4272e-26	1	Slc22a23
Gm37376	3.94039e-31	0.489803	0.733	0.55	1.8352e-26	1	Gm37376
Park2	8.40335e-24	0.271905	0.769	0.585	3.91378e-19	1	Park2
Kirrel31	8.59058e-24	0.326732	0.681	0.498	4.00098e-19	1	Kirrel3
Fam13c	2.51814e-23	0.293677	0.722	0.531	1.1728e-18	1	Fam13c
Tmsb10	2.6924e-22	0.341307	0.311	0.18	1.25396e-17	1	Tmsb10
Serinc5	4.20876e-20	0.251375	0.828	0.668	1.96019e-15	1	Serinc5
Nfasc	1.13441e-14	0.368984	0.964	0.94	5.28338e-10	1	Nfasc
Cd9	3.79726e-14	0.299086	0.982	0.978	1.76854e-09	1	Cd9
Ctsl	1.29296e-12	0.257581	0.889	0.786	6.02185e-08	1	Ctsl
Sirt2	1.11393e-09	0.303513	0.994	0.985	5.188e-05	1	Sirt2
Klk6	0	2.65176	0.818	0.064	0	2	Klk6
Hopx	0	2.17293	0.815	0.076	0	2	Hopx
Nkx2-9	0	1.06891	0.581	0.01	0	2	Nkx2-9
S100b	1.38326e-302	3.265	0.986	0.249	6.4424e-298	2	S100b
Uchl1	1.62679e-216	0.908214	0.514	0.051	7.5766e-212	2	Uchl1
Tln2	2.45773e-209	1.02903	0.737	0.123	1.14466e-204	2	Tln2
Enpp6	3.43766e-206	1.58043	0.968	0.292	1.60106e-201	2	Enpp6
Piezo2	6.33693e-194	0.539004	0.298	0.014	2.95136e-189	2	Piezo2
Agmo	1.14736e-183	1.15371	0.708	0.126	5.34371e-179	2	Agmo
Sepp1	7.72942e-174	1.86865	1	0.589	3.5999e-169	2	Sepp1
Aff3	1.43502e-170	0.606681	0.338	0.025	6.68345e-166	2	Aff3
Cdkn1c	1.17329e-164	0.67421	0.408	0.041	5.46449e-160	2	Cdkn1c
Rapgef5	1.3221e-164	0.867711	0.662	0.123	6.15754e-160	2	Rapgef5
Cntn31	2.2165e-162	1.25438	0.763	0.178	1.03231e-157	2	Cntn3
Tmem117	2.06965e-160	1.2033	0.783	0.186	9.63921e-156	2	Tmem117
Tspan9	3.23055e-160	1.03698	0.731	0.159	1.50459e-155	2	Tspan9
Anxa5	1.11183e-155	1.3836	0.777	0.207	5.17823e-151	2	Anxa5
Pmp22	1.37272e-149	1.57397	0.994	0.581	6.39332e-145	2	Pmp22
Ldhb	4.48107e-149	1.48718	0.884	0.334	2.08701e-144	2	Ldhb
Anln	2.49769e-141	1.31987	1	0.862	1.16327e-136	2	Anln
Plin3	3.0734e-137	1.46964	0.962	0.443	1.4314e-132	2	Plin3
Sema5a	1.63119e-135	0.642649	0.402	0.05	7.59709e-131	2	Sema5a
Rab37	1.35689e-132	0.490705	0.332	0.033	6.31957e-128	2	Rab37
Apod1	1.93309e-130	1.24297	1	0.994	9.00319e-126	2	Apod
Adgrb3	1.67845e-128	1.07185	0.561	0.11	7.8172e-124	2	Adgrb3
Efr3b	7.68655e-119	0.809153	0.682	0.169	3.57993e-114	2	Efr3b
Cpox	3.07559e-114	1.04684	0.994	0.868	1.43243e-109	2	Cpox
Barx2	3.86134e-113	0.277418	0.165	0.007	1.79838e-108	2	Barx2
Mgst3	3.76696e-110	1.20437	0.751	0.27	1.75442e-105	2	Mgst3
Tenm4	1.69493e-109	0.518586	0.347	0.047	7.89398e-105	2	Tenm4
Serpinb1a	6.97771e-108	1.28728	0.988	0.625	3.2498e-103	2	Serpinb1a
Aven	1.62982e-107	0.964376	0.74	0.236	7.59075e-103	2	Aven
Slco3a1	3.94762e-104	1.06048	0.994	0.661	1.83857e-99	2	Slco3a1
6030407O03Rik	2.5003e-103	0.260873	0.179	0.01	1.16449e-98	2	6030407O03Rik
Serpind1	1.41925e-100	0.528163	0.329	0.045	6.61001e-96	2	Serpind1
Robo1	1.73436e-99	0.643727	0.416	0.074	8.07759e-95	2	Robo1
Cbs	5.25627e-98	0.465695	0.292	0.036	2.44805e-93	2	Cbs
Rnd2	8.65981e-96	0.902839	0.757	0.264	4.03322e-91	2	Rnd2
Bcat1	1.32961e-89	0.641161	0.587	0.152	6.19254e-85	2	Bcat1
Mob3b	9.84286e-85	0.929499	0.873	0.421	4.58421e-80	2	Mob3b
Hapln2	5.89518e-84	0.905123	1	0.824	2.74562e-79	2	Hapln2
Spock3	1.11998e-82	1.01451	0.991	0.659	5.21622e-78	2	Spock3
Cpd	1.39404e-80	0.863969	0.977	0.718	6.49261e-76	2	Cpd
Mmd2	2.23504e-77	0.462569	0.399	0.085	1.04095e-72	2	Mmd2
Ctnna2	3.42399e-77	1.14373	0.98	0.731	1.59469e-72	2	Ctnna2
Dlc1	3.64786e-76	0.407651	0.124	0.007	1.69895e-71	2	Dlc1
Alk	1.6767e-73	0.3284	0.199	0.022	7.80906e-69	2	Alk
Gjb1	2.00343e-72	0.867271	0.974	0.816	9.33078e-68	2	Gjb1
Usp31	5.69979e-72	0.83993	0.957	0.633	2.65462e-67	2	Usp31
Gng11	2.57858e-67	0.742176	1	0.927	1.20095e-62	2	Gng11
Myo1e	3.39471e-67	0.799037	0.827	0.416	1.58105e-62	2	Myo1e
Tuba1a	1.50884e-66	0.805808	1	0.984	7.02726e-62	2	Tuba1a
Chst2	2.876e-66	0.611987	0.543	0.174	1.33947e-61	2	Chst2
Tmsb4x	4.45635e-66	0.586343	1	0.999	2.0755e-61	2	Tmsb4x
Tppp3	1.24074e-65	0.928457	0.962	0.771	5.77864e-61	2	Tppp3
Slc5a11	5.43477e-65	0.426452	0.269	0.046	2.53119e-60	2	Slc5a11
Cd59a	1.50659e-64	0.567414	0.332	0.071	7.01681e-60	2	Cd59a
Itgb4	2.45296e-64	0.770075	0.789	0.376	1.14244e-59	2	Itgb4
Mapre2	2.58312e-64	0.824895	0.864	0.505	1.20306e-59	2	Mapre2
Thsd4	2.89077e-64	0.347155	0.28	0.05	1.34635e-59	2	Thsd4
Atxn1	7.63054e-62	0.516011	0.477	0.136	3.55385e-57	2	Atxn1
Rftn1	1.10675e-61	0.671077	0.824	0.386	5.15458e-57	2	Rftn1
Gstm1	5.99494e-61	0.868286	0.786	0.353	2.79208e-56	2	Gstm1
Fgd4	4.76506e-60	0.292034	0.237	0.038	2.21928e-55	2	Fgd4
Paqr8	1.89449e-54	0.712727	0.717	0.34	8.8234e-50	2	Paqr8
Padi21	2.24616e-53	0.712495	0.783	0.388	1.04613e-48	2	Padi2
Cyp2j12	2.31938e-53	0.619342	0.844	0.42	1.08023e-48	2	Cyp2j12
Kcnq1ot1	3.82587e-51	0.687727	0.673	0.294	1.78186e-46	2	Kcnq1ot1
Gab2	1.12609e-49	0.581543	0.569	0.209	5.24463e-45	2	Gab2
Fmnl21	7.84371e-49	0.674514	0.971	0.795	3.65313e-44	2	Fmnl2
Rasgrp3	1.41329e-46	0.697592	0.867	0.503	6.58226e-42	2	Rasgrp3
Dgki1	2.27082e-46	0.720748	0.908	0.597	1.05761e-41	2	Dgki
Maml3	4.98154e-46	0.259038	0.249	0.052	2.3201e-41	2	Maml3
Shroom3	1.53178e-45	0.498755	0.393	0.121	7.1341e-41	2	Shroom3
Etv1	2.89626e-45	0.566155	0.991	0.918	1.34891e-40	2	Etv1
Gstm7	3.97769e-45	0.695737	0.934	0.649	1.85257e-40	2	Gstm7
S100a6	7.05895e-45	0.694659	0.604	0.258	3.28764e-40	2	S100a6
Nppc	1.27193e-44	0.481879	0.387	0.118	5.92388e-40	2	Nppc
C530008M17Rik	2.20075e-44	0.303687	0.217	0.043	1.02498e-39	2	C530008M17Rik
Gsn1	7.26961e-44	0.584926	0.997	0.951	3.38575e-39	2	Gsn
Pacsin1	6.20448e-43	0.467024	0.491	0.18	2.88968e-38	2	Pacsin1
Map1b	4.18331e-42	0.649458	0.734	0.402	1.94833e-37	2	Map1b
Hivep3	1.93879e-41	0.462741	0.587	0.244	9.0297e-37	2	Hivep3
Ndst4	1.33876e-40	0.250815	0.168	0.028	6.23512e-36	2	Ndst4
1700063D05Rik	2.91761e-40	0.497337	0.532	0.219	1.35885e-35	2	1700063D05Rik
Zdhhc201	1.4864e-39	0.513489	0.994	0.895	6.92275e-35	2	Zdhhc20
Klhl4	1.11741e-38	0.499696	0.809	0.421	5.20423e-34	2	Klhl4
Ctnna31	1.60404e-38	0.654521	0.986	0.755	7.47065e-34	2	Ctnna3
Zfp771	5.22107e-37	0.921394	0.861	0.608	2.43166e-32	2	Zfp771
Crip2	9.7192e-37	0.305857	0.298	0.085	4.52662e-32	2	Crip2
Sh3kbp1	1.3802e-36	0.546126	0.893	0.651	6.42813e-32	2	Sh3kbp1
2610203C20Rik	1.43213e-36	0.630613	0.887	0.663	6.67002e-32	2	2610203C20Rik
Kctd3	4.21128e-36	0.5267	0.916	0.657	1.96136e-31	2	Kctd3
St3gal4	1.61186e-35	0.526865	0.812	0.481	7.50708e-31	2	St3gal4
Tspan5	6.73294e-35	0.545622	0.922	0.728	3.1358e-30	2	Tspan5
Mboat1	2.1794e-33	0.450221	0.627	0.294	1.01504e-28	2	Mboat1
Plekhh2	5.77066e-33	0.532921	0.668	0.352	2.68763e-28	2	Plekhh2
Gpr158	9.23335e-33	0.32943	0.208	0.05	4.30034e-28	2	Gpr158
Cldn141	1.59346e-32	0.374967	0.52	0.22	7.4214e-28	2	Cldn14
Tanc21	4.02603e-32	0.520452	0.792	0.465	1.87508e-27	2	Tanc2
Ptprm	5.85655e-32	0.299889	0.361	0.126	2.72763e-27	2	Ptprm
Cachd1	7.9659e-32	0.286838	0.251	0.071	3.71004e-27	2	Cachd1
Prrg1	8.20632e-32	0.515075	0.792	0.482	3.82201e-27	2	Prrg1
Fhit	8.74327e-32	0.489706	0.324	0.11	4.07209e-27	2	Fhit
Tmsb101	8.33527e-31	0.416897	0.448	0.189	3.88207e-26	2	Tmsb10
Marcksl11	1.28534e-30	0.524221	0.647	0.347	5.98636e-26	2	Marcksl1
Sparc	2.49873e-29	0.274237	0.422	0.169	1.16376e-24	2	Sparc
Gm816	4.07891e-28	0.256213	0.231	0.066	1.89971e-23	2	Gm816
Galnt7	4.19989e-27	0.43214	0.699	0.384	1.95606e-22	2	Galnt7
Ap2a11	1.39697e-26	0.511619	0.922	0.749	6.50626e-22	2	Ap2a1
Rasal2	4.85665e-26	0.482932	0.775	0.499	2.26193e-21	2	Rasal2
Dusp15	3.42561e-25	0.45529	0.749	0.465	1.59544e-20	2	Dusp15
Spry2	1.11845e-24	0.33157	0.439	0.195	5.20905e-20	2	Spry2
Hdac9	1.37653e-24	0.267225	0.324	0.124	6.41104e-20	2	Hdac9
Acot1	2.20008e-24	0.387417	0.65	0.36	1.02467e-19	2	Acot1
Otud7a1	5.02146e-24	0.472969	0.815	0.528	2.33869e-19	2	Otud7a
Dync1i1	5.56875e-24	0.253978	0.353	0.137	2.59359e-19	2	Dync1i1
Hcn2	7.3696e-24	0.465622	0.96	0.756	3.43232e-19	2	Hcn2
Reps2	7.75358e-24	0.385913	0.506	0.254	3.61115e-19	2	Reps2
Acaca	8.52713e-24	0.458607	0.855	0.621	3.97143e-19	2	Acaca
Pak31	2.96179e-22	0.363844	0.434	0.203	1.37943e-17	2	Pak3
Sgk3	3.24817e-22	0.373019	0.679	0.402	1.5128e-17	2	Sgk3
Cdh201	3.66837e-22	0.462429	0.954	0.791	1.70851e-17	2	Cdh20
Pbx3	4.28604e-22	0.34056	0.477	0.229	1.99618e-17	2	Pbx3
Mapk10	7.69314e-22	0.258151	0.286	0.109	3.583e-17	2	Mapk10
Gm426441	8.57726e-22	0.371449	0.942	0.768	3.99477e-17	2	Gm42644
Tmem178b1	1.74881e-21	0.402559	0.974	0.877	8.1449e-17	2	Tmem178b
Fgf1	9.5802e-21	0.389701	0.769	0.507	4.46188e-16	2	Fgf1
Slu7	1.13611e-20	0.390853	0.931	0.683	5.29132e-16	2	Slu7
Lrrtm3	1.41313e-19	0.31074	0.558	0.296	6.58151e-15	2	Lrrtm3
Hmgcs11	1.63782e-19	0.466034	0.887	0.681	7.628e-15	2	Hmgcs1
Slc1a3	2.23427e-19	0.357548	0.731	0.477	1.04059e-14	2	Slc1a3
Thsd7a	1.19678e-18	0.306442	0.575	0.322	5.57389e-14	2	Thsd7a
Msmo11	2.76055e-17	0.389227	0.919	0.733	1.2857e-12	2	Msmo1
Actb	2.96532e-17	0.291107	1	0.999	1.38107e-12	2	Actb
9330182L06Rik	3.05514e-17	0.35899	0.685	0.436	1.4229e-12	2	9330182L06Rik
Bhlhe41	4.94962e-17	0.385953	0.627	0.401	2.30524e-12	2	Bhlhe41
St6galnac31	1.02147e-16	0.350703	0.988	0.928	4.75741e-12	2	St6galnac3
Prr5l1	1.63622e-16	0.350513	0.994	0.976	7.62055e-12	2	Prr5l
Pam	3.07324e-16	0.282024	0.668	0.405	1.43133e-11	2	Pam
Luzp21	4.68048e-16	0.276043	0.561	0.328	2.17989e-11	2	Luzp2
E330020D12Rik	4.75976e-16	0.328768	0.431	0.229	2.21681e-11	2	E330020D12Rik
Nap1l5	5.51023e-16	0.34087	0.89	0.698	2.56633e-11	2	Nap1l5
4732471J01Rik	8.97813e-16	0.250564	0.454	0.238	4.18147e-11	2	4732471J01Rik
Ptms	9.06263e-16	0.372945	0.824	0.599	4.22083e-11	2	Ptms
Ppp1r9a	2.28705e-15	0.326249	0.624	0.397	1.06517e-10	2	Ppp1r9a
Igsf111	4.93297e-15	0.327271	0.934	0.765	2.29748e-10	2	Igsf11
Lama2	1.05748e-14	0.315923	0.569	0.341	4.92511e-10	2	Lama2
Nfib	1.82666e-14	0.33498	0.844	0.664	8.50749e-10	2	Nfib
Sorl1	1.93994e-14	0.314436	0.697	0.453	9.0351e-10	2	Sorl1
Dock91	3.85193e-14	0.325792	0.922	0.749	1.794e-09	2	Dock9
Zfp462	3.99621e-14	0.255076	0.604	0.37	1.86119e-09	2	Zfp462
Jph1	4.7737e-13	0.291265	0.746	0.518	2.2233e-08	2	Jph1
Dynll1	5.0949e-13	0.294038	0.948	0.859	2.3729e-08	2	Dynll1
Lrp1b1	1.2356e-12	0.302174	0.997	0.992	5.75467e-08	2	Lrp1b
Adipor21	7.94026e-12	0.350429	0.939	0.844	3.6981e-07	2	Adipor2
Macf1	9.10023e-12	0.312981	0.855	0.705	4.23834e-07	2	Macf1
Naaladl21	1.69186e-11	0.299953	0.809	0.618	7.87969e-07	2	Naaladl2
S100a1	1.95361e-11	0.44214	0.87	0.73	9.09875e-07	2	S100a1
Mitf	4.48121e-11	0.276244	0.653	0.451	2.08708e-06	2	Mitf
Plekhg1	9.17305e-11	0.268288	0.905	0.742	4.27226e-06	2	Plekhg1
Slc25a131	1.37032e-10	0.251676	0.662	0.461	6.38212e-06	2	Slc25a13
Shtn1	1.79398e-10	0.257495	0.931	0.799	8.3553e-06	2	Shtn1
Poc1a1	8.35241e-09	0.250246	0.517	0.352	0.000389005	2	Poc1a
Rnf2201	6.79518e-08	0.300758	0.988	0.933	0.00316479	2	Rnf220
Sgk1	1.22022e-190	1.29909	0.897	0.761	5.68303e-186	3	Sgk1
Mast4	9.12555e-161	0.60652	0.992	0.988	4.25013e-156	3	Mast4
Plcl1	2.77704e-149	0.563385	0.997	0.995	1.29338e-144	3	Plcl1
Hecw2	4.89145e-139	0.660562	0.91	0.849	2.27814e-134	3	Hecw2
Cst3	7.41232e-137	1.46292	0.449	0.163	3.45222e-132	3	Cst3
Magi2	2.42315e-130	0.533091	1	0.999	1.12856e-125	3	Magi2
Pde4b	2.19964e-122	0.466023	1	1	1.02446e-117	3	Pde4b
Htra1	1.19024e-113	0.72393	0.908	0.781	5.54344e-109	3	Htra1
Palm2	1.89169e-97	0.701765	0.737	0.575	8.81038e-93	3	Palm2
Adipor2	1.12061e-91	0.55437	0.883	0.818	5.21914e-87	3	Adipor2
Lrrc4c	1.23052e-89	0.689233	0.874	0.839	5.73101e-85	3	Lrrc4c
Nkain2	2.1439e-88	0.395835	1	0.999	9.98499e-84	3	Nkain2
Prr5l	5.05636e-85	0.43089	0.982	0.973	2.35495e-80	3	Prr5l
Elmo1	8.09362e-79	0.48007	0.914	0.879	3.76952e-74	3	Elmo1
Phlpp1	9.94322e-78	0.386382	0.99	0.989	4.63095e-73	3	Phlpp1
Tbc1d5	4.46602e-75	0.506887	0.921	0.894	2.08001e-70	3	Tbc1d5
Cryab	4.38144e-74	0.34135	1	1	2.04061e-69	3	Cryab
4930419G24Rik	2.61635e-73	0.543366	0.422	0.233	1.21854e-68	3	4930419G24Rik
Ptprk	1.68883e-72	0.482384	0.87	0.837	7.86554e-68	3	Ptprk
Mdga2	2.04979e-66	0.62825	0.88	0.845	9.54671e-62	3	Mdga2
St6galnac3	2.59806e-65	0.446231	0.942	0.922	1.21002e-60	3	St6galnac3
Gm42644	5.37033e-63	0.502764	0.825	0.733	2.50118e-58	3	Gm42644
Slc24a2	2.04088e-61	0.367403	0.996	0.998	9.50519e-57	3	Slc24a2
Lrp1b	3.83483e-61	0.37454	0.99	0.994	1.78603e-56	3	Lrp1b
Pex5l	3.1383e-60	0.382438	0.989	0.974	1.46163e-55	3	Pex5l
Cdkn1a	9.92486e-60	0.517591	0.132	0.021	4.62241e-55	3	Cdkn1a
Cdc42bpa	3.43729e-59	0.389388	0.95	0.93	1.60088e-54	3	Cdc42bpa
B3galt1	9.6256e-59	0.521726	0.843	0.822	4.48303e-54	3	B3galt1
Apod	7.00968e-57	0.282278	0.996	0.993	3.26469e-52	3	Apod
Frmd5	1.2297e-56	0.378155	0.988	0.992	5.72719e-52	3	Frmd5
Slc8a1	9.93407e-55	0.560808	0.797	0.741	4.62669e-50	3	Slc8a1
Enox1	1.43179e-54	0.477248	0.76	0.696	6.6684e-50	3	Enox1
Snca	2.23832e-53	0.352739	0.137	0.029	1.04248e-48	3	Snca
Zbtb20	1.69194e-52	0.342345	0.967	0.973	7.88006e-48	3	Zbtb20
Prickle2	2.14382e-50	0.431437	0.894	0.872	9.98462e-46	3	Prickle2
Cdh20	1.36257e-49	0.494326	0.822	0.78	6.34604e-45	3	Cdh20
Pcsk1n	3.33162e-49	0.384347	0.904	0.862	1.55167e-44	3	Pcsk1n
Zdhhc20	4.29445e-48	0.328995	0.923	0.879	2.0001e-43	3	Zdhhc20
Cdk19	1.45494e-47	0.394475	0.912	0.922	6.77624e-43	3	Cdk19
March1	3.48203e-46	0.572443	0.752	0.648	1.62172e-41	3	March1
Npas3	1.6157e-45	0.510221	0.793	0.751	7.52496e-41	3	Npas3
Arl4d	1.82559e-44	0.380261	0.362	0.21	8.50249e-40	3	Arl4d
St18	7.16667e-44	0.36707	0.982	0.99	3.33781e-39	3	St18
Csmd3	1.38978e-42	0.376502	0.922	0.925	6.47278e-38	3	Csmd3
Ncam2	8.8345e-42	0.426914	0.931	0.94	4.11458e-37	3	Ncam2
Kcnq3	1.85733e-41	0.447903	0.842	0.827	8.65031e-37	3	Kcnq3
Grm3	5.8853e-41	0.36773	0.928	0.922	2.74102e-36	3	Grm3
Dock9	1.96085e-40	0.351008	0.795	0.724	9.13245e-36	3	Dock9
Gphn	2.91316e-35	0.303998	0.931	0.953	1.35677e-30	3	Gphn
Ssh2	4.60754e-35	0.380179	0.769	0.743	2.14591e-30	3	Ssh2
Slc38a2	8.92129e-35	0.273309	0.981	0.98	4.155e-30	3	Slc38a2
Dlg2	3.07549e-34	0.332061	0.913	0.907	1.43238e-29	3	Dlg2
Ubash3b	5.55438e-34	0.405392	0.594	0.514	2.5869e-29	3	Ubash3b
Tmem178b	1.68435e-33	0.338019	0.886	0.879	7.84467e-29	3	Tmem178b
Spock1	1.90712e-33	0.411822	0.804	0.773	8.8822e-29	3	Spock1
2610035D17Rik	3.74627e-33	0.376456	0.618	0.543	1.74479e-28	3	2610035D17Rik
Zbtb16	5.37283e-33	0.381056	0.349	0.227	2.50234e-28	3	Zbtb16
Rnf220	9.09403e-33	0.337294	0.939	0.933	4.23545e-28	3	Rnf220
Neat1	3.09385e-32	0.341982	0.786	0.707	1.44093e-27	3	Neat1
Dock1	4.03915e-32	0.305394	0.813	0.789	1.88119e-27	3	Dock1
Dscaml1	1.76256e-31	0.363422	0.781	0.746	8.20895e-27	3	Dscaml1
Zfp536	2.72676e-31	0.303015	0.933	0.934	1.26996e-26	3	Zfp536
Ndrg2	5.43148e-31	0.374884	0.525	0.4	2.52966e-26	3	Ndrg2
Oxr1	7.66358e-31	0.383322	0.782	0.773	3.56924e-26	3	Oxr1
Cadm1	3.17239e-30	0.344329	0.672	0.621	1.47751e-25	3	Cadm1
Tmem132d	9.75438e-30	0.430601	0.302	0.19	4.543e-25	3	Tmem132d
Pantr1	1.62874e-29	0.337111	0.748	0.708	7.58569e-25	3	Pantr1
Igsf11	3.21852e-29	0.332447	0.783	0.768	1.49899e-24	3	Igsf11
Erbb4	1.75543e-28	0.294498	0.933	0.904	8.17574e-24	3	Erbb4
Ptprj	2.92214e-28	0.317557	0.256	0.15	1.36096e-23	3	Ptprj
Plxdc2	1.15941e-27	0.300546	0.921	0.934	5.39984e-23	3	Plxdc2
Cadm2	5.32945e-27	0.399742	0.879	0.882	2.48214e-22	3	Cadm2
Gm16168	1.02915e-26	0.385898	0.773	0.738	4.79316e-22	3	Gm16168
Fbxo2	2.93255e-26	0.297756	0.814	0.795	1.36581e-21	3	Fbxo2
Otud7a	5.90818e-26	0.407479	0.584	0.506	2.75168e-21	3	Otud7a
Dgki	7.06381e-26	0.34219	0.668	0.564	3.2899e-21	3	Dgki
Gm37459	7.48218e-26	0.318343	0.339	0.237	3.48475e-21	3	Gm37459
Grik2	2.10804e-25	0.316929	0.842	0.817	9.81797e-21	3	Grik2
Mt1	3.79028e-25	0.371919	0.935	0.924	1.76528e-20	3	Mt1
Igf1r	4.51318e-25	0.342833	0.516	0.429	2.10197e-20	3	Igf1r
Rn18s-rs5	1.26875e-23	0.356844	0.878	0.908	5.90906e-19	3	Rn18s-rs5
Nlgn1	2.62624e-23	0.472156	0.724	0.712	1.22314e-18	3	Nlgn1
Exoc4	2.72995e-22	0.328112	0.685	0.657	1.27145e-17	3	Exoc4
Fmnl2	1.55483e-21	0.275428	0.804	0.808	7.24148e-17	3	Fmnl2
Aldoc	3.8227e-21	0.395477	0.271	0.181	1.78038e-16	3	Aldoc
Bcas3	4.47211e-21	0.310449	0.693	0.667	2.08284e-16	3	Bcas3
Ikzf2	5.86629e-21	0.328659	0.415	0.339	2.73216e-16	3	Ikzf2
Pard3	7.33604e-21	0.292449	0.706	0.687	3.41669e-16	3	Pard3
Clu	3.73708e-20	0.305806	0.206	0.123	1.74051e-15	3	Clu
Kcnk13	6.70211e-20	0.278268	0.722	0.706	3.12144e-15	3	Kcnk13
Mt3	1.01084e-19	0.428016	0.395	0.301	4.70787e-15	3	Mt3
Pkp4	1.19158e-19	0.291914	0.749	0.751	5.54966e-15	3	Pkp4
A230001M10Rik	3.29767e-19	0.285631	0.695	0.652	1.53585e-14	3	A230001M10Rik
Tmtc2	5.18455e-19	0.325115	0.741	0.733	2.41465e-14	3	Tmtc2
Rere	5.23568e-19	0.254633	0.821	0.8	2.43846e-14	3	Rere
Pacrg	6.12263e-19	0.345494	0.61	0.575	2.85155e-14	3	Pacrg
Cadps	6.44679e-19	0.381787	0.355	0.268	3.00253e-14	3	Cadps
Arrdc2	1.49124e-18	0.384344	0.418	0.357	6.94529e-14	3	Arrdc2
Pak7	2.04397e-18	0.297499	0.91	0.93	9.51957e-14	3	Pak7
Nbea	2.14302e-18	0.269903	0.816	0.819	9.9809e-14	3	Nbea
Nfkbia	1.41025e-17	0.308684	0.48	0.414	6.56812e-13	3	Nfkbia
Bach2	1.4869e-17	0.317666	0.454	0.39	6.92507e-13	3	Bach2
Cab39l	1.75804e-17	0.321464	0.503	0.445	8.1879e-13	3	Cab39l
Heg1	1.10573e-16	0.294588	0.4	0.325	5.14983e-12	3	Heg1
Ctnna3	2.97258e-16	0.348896	0.775	0.763	1.38445e-11	3	Ctnna3
Prkca	3.05741e-16	0.262495	0.721	0.706	1.42396e-11	3	Prkca
Slc1a2	3.49792e-16	0.451017	0.378	0.288	1.62912e-11	3	Slc1a2
RP23-44H21.1	4.18698e-16	0.27809	0.674	0.669	1.95005e-11	3	RP23-44H21.1
St3gal3	4.52661e-16	0.297365	0.506	0.45	2.10822e-11	3	St3gal3
Unc5c	4.726e-16	0.285142	0.83	0.833	2.20109e-11	3	Unc5c
Phactr3	6.8042e-16	0.271403	0.692	0.659	3.16899e-11	3	Phactr3
Samd4	2.99433e-15	0.269639	0.578	0.538	1.39458e-10	3	Samd4
Slc25a13	3.77619e-14	0.260868	0.502	0.444	1.75872e-09	3	Slc25a13
Gm20417	6.11765e-14	0.260243	0.526	0.473	2.84924e-09	3	Gm20417
Ctnnd2	7.49249e-14	0.325374	0.324	0.259	3.48955e-09	3	Ctnnd2
Grid2	3.00256e-13	0.382842	0.751	0.765	1.39841e-08	3	Grid2
Mir99ahg	7.81142e-13	0.305094	0.512	0.476	3.63809e-08	3	Mir99ahg
Magi1	3.7824e-12	0.277243	0.597	0.59	1.76162e-07	3	Magi1
Cdh10	7.68558e-12	0.304402	0.773	0.774	3.57948e-07	3	Cdh10
Tanc2	1.07574e-11	0.262823	0.506	0.463	5.01015e-07	3	Tanc2
Ext1	4.61753e-11	0.301572	0.421	0.386	2.15057e-06	3	Ext1
Dock4	6.39937e-11	0.293735	0.51	0.489	2.98044e-06	3	Dock4
Sorcs1	1.5547e-09	0.251284	0.77	0.79	7.24088e-05	3	Sorcs1
Wwox	1.99333e-09	0.368714	0.558	0.549	9.28371e-05	3	Wwox
Dcc	9.3196e-09	0.38868	0.54	0.513	0.000434051	3	Dcc
A330015K06Rik	1.56474e-07	0.255518	0.505	0.485	0.00728761	3	A330015K06Rik
9330111N05Rik	4.70339e-07	0.437459	0.118	0.082	0.0219056	3	9330111N05Rik
Il1rapl1	5.59491e-07	0.270995	0.75	0.794	0.0260578	3	Il1rapl1
Dpyd	1.58305e-05	0.262899	0.294	0.26	0.737291	3	Dpyd
Smyd3	3.74371e-05	0.256395	0.376	0.361	1	3	Smyd3
Lsamp	8.24777e-05	0.394954	0.566	0.542	1	3	Lsamp
Tenm2	0.000153563	0.356463	0.224	0.194	1	3	Tenm2
1700112E06Rik	0.00020088	0.261779	0.299	0.274	1	3	1700112E06Rik
Apoe	1.88247e-230	1.0719	0.999	0.848	8.76741e-226	4	Apoe
Il33	6.86664e-179	0.823445	0.97	0.745	3.19807e-174	4	Il33
Gm21984	3.07668e-100	0.415284	0.993	0.965	1.43293e-95	4	Gm21984
Gm23935	1.69192e-88	0.487566	0.851	0.657	7.87993e-84	4	Gm23935
Glul	1.12881e-83	0.413669	0.996	0.988	5.25733e-79	4	Glul
Gm42756	2.43725e-63	0.500935	0.434	0.225	1.13513e-58	4	Gm42756
Ccser1	1.15276e-59	0.509963	0.757	0.551	5.36884e-55	4	Ccser1
Prkcdbp	3.00476e-52	0.392626	0.808	0.649	1.39944e-47	4	Prkcdbp
Hist1h1e	4.0624e-52	0.433729	0.324	0.162	1.89202e-47	4	Hist1h1e
Camk1d	2.87146e-49	0.343138	0.694	0.504	1.33735e-44	4	Camk1d
Hexb	2.82363e-41	0.302541	0.573	0.367	1.31508e-36	4	Hexb
Selm	5.26823e-41	0.317064	0.969	0.926	2.45362e-36	4	Selm
Grasp	1.8567e-39	0.259287	0.172	0.063	8.6474e-35	4	Grasp
Pou3f1	3.06028e-39	0.432321	0.665	0.524	1.4253e-34	4	Pou3f1
Abca8a	1.08707e-38	0.380164	0.548	0.368	5.06292e-34	4	Abca8a
Cerk	3.86828e-38	0.381738	0.681	0.536	1.80161e-33	4	Cerk
Pcolce2	4.79669e-38	0.372585	0.722	0.601	2.23401e-33	4	Pcolce2
Cd63	2.12603e-35	0.29471	0.947	0.883	9.90175e-31	4	Cd63
Rn7sk	1.58602e-34	0.433011	0.661	0.515	7.38674e-30	4	Rn7sk
Cobl	3.13578e-33	0.343377	0.507	0.356	1.46046e-28	4	Cobl
Lars2	1.86438e-30	0.277107	0.577	0.417	8.68318e-26	4	Lars2
Aebp1	4.13067e-29	0.355565	0.324	0.202	1.92382e-24	4	Aebp1
Mif	6.61391e-28	0.258557	0.939	0.893	3.08036e-23	4	Mif
Grm7	4.34493e-21	0.329011	0.687	0.575	2.02361e-16	4	Grm7
Xaf1	7.55656e-20	0.280425	0.467	0.364	3.51939e-15	4	Xaf1
Kirrel3	6.31601e-18	0.437958	0.608	0.504	2.94162e-13	4	Kirrel3
